# Supplementary material for: Evolutionary Dynamics of Abundant Stop Codon Readthrough
Source: Mol Biol Evol. 2016 Sep 7;33(12):3108–32. doi: 10.1093/molbev/msw189 (PMC5100048; doi:10.1093/molbev/msw189)
Supplement: Supplementary Data [file supp_msw189_suppl_data.zip]

Archive with 3 entries (3 files):
- Supplemental_Text_And_Figures.pdf
- Supplemental_Data_S1.txt
- Supplemental_Table_S1.pdf
