# Supplementary material for: Evolutionary Dynamics of Abundant Stop Codon Readthrough
Source: Mol Biol Evol. 2016 Sep 7;33(12):3108–32. doi: 10.1093/molbev/msw189 (PMC5100048; doi:10.1093/molbev/msw189)
Supplement: Supplementary Data [file supp_msw189_suppl_data.zip › Supplemental_Data_S1.txt]

Transcript ID	Gene ID	Gene Name	Species	Assembly	Annotation Set	RT intervals	Strand	RT length (codons)	Stop Context	Aligned Stops	Is Preliminary	Double RT	3rd ORF Length (codons)	Triple RT	4th ORF length (codons)	Double-Stop	RNAz Structure	OrthoDB ID	Orthologous Gene ID	Orthologous Gene Name	Orthologous Transcript	Other Is RT	Unpaired RT Ortholog	Stop Orthologous	Ancient or Comparison	Unbiased By Stop	Found By Homology	Jungreis 2011 Transcript	CodAlignView	Other CodAlignView
AGAP000018-RA	AGAP000018		A. gambiae	AgamP4	AgamP4.2	chrX:251811-251849	+	13	TGA-C	TGA								EOG7SJQMH	FBgn0015279	Pi3K92E-RC	FBtr0334643	Non-RT		No	Comparison				http://broadinstitute.org/compbio1/cav.php?alnset=AgamP3&interval=chrX:251811-251849&strand=+&prologue=90&epilogue=90&spliceSites=AgamP&hideInserts&showCoords&rfc=start&footer=AGAP000018-RA	http://broadinstitute.org/compbio1/cav.php?alnset=dm3&interval=chr3R:16455274-16455468&strand=-&prologue=90&epilogue=90&spliceSites=dm&hideInserts&showCoords&rfc=start&footer=FBtr0334643
AGAP000019-RA	AGAP000019		A. gambiae	AgamP4	AgamP4.2	chrX:288874-289038	+	55	TGA-C	TGA	Preliminary							EOG771CQ2	FBgn0000313	chp-RA				No	Comparison	Unbiased			http://broadinstitute.org/compbio1/cav.php?alnset=AgamP3&interval=chrX:288874-289038&strand=+&prologue=90&epilogue=90&spliceSites=AgamP&hideInserts&showCoords&rfc=start&footer=AGAP000019-RA
AGAP000038-RA	AGAP000038		A. gambiae	AgamP4	AgamP4.2	chrX:481577-481591	-	5	TGA-C	TGA							RNA Structure	EOG77HQX3	FBgn0010240	Lcch3-RC	FBtr0074129	Non-RT		No	Comparison				http://broadinstitute.org/compbio1/cav.php?alnset=AgamP3&interval=chrX:481577-481591&strand=-&prologue=90&epilogue=90&spliceSites=AgamP&hideInserts&showCoords&rfc=start&footer=AGAP000038-RA	http://broadinstitute.org/compbio1/cav.php?alnset=dm3&interval=chrX:15822441-15822458&strand=+&prologue=90&epilogue=90&spliceSites=dm&hideInserts&showCoords&rfc=start&footer=FBtr0074129
AGAP000045-RA	AGAP000045		A. gambiae	AgamP4	AgamP4.2	chrX:735719-736168	+	150	TGA-C	TGA	Preliminary	Double	15					EOG7X9SQ6	FBgn0024944	Oamb-RC	FBtr0083934	RT		Yes	Ancient	Unbiased	No		http://broadinstitute.org/compbio1/cav.php?alnset=AgamP3&interval=chrX:735719-736213&strand=+&prologue=90&epilogue=90&spliceSites=AgamP&hideInserts&showCoords&rfc=start&footer=AGAP000045-RA	http://broadinstitute.org/compbio1/cav.php?alnset=dm3&interval=chr3R:16515586-16515903&strand=-&prologue=90&epilogue=90&spliceSites=dm&hideInserts&showCoords&rfc=start&footer=FBtr0083934
AGAP000045-RB	AGAP000045		A. gambiae	AgamP4	AgamP4.2	chrX:727796-728263	+	156	TGA-C	TGA								EOG7X9SQ6	FBgn0024944	Oamb-RB	FBtr0083933	RT		Yes	Ancient	Unbiased	No		http://broadinstitute.org/compbio1/cav.php?alnset=AgamP3&interval=chrX:727796-728263&strand=+&prologue=90&epilogue=90&spliceSites=AgamP&hideInserts&showCoords&rfc=start&footer=AGAP000045-RB	http://broadinstitute.org/compbio1/cav.php?alnset=dm3&interval=chr3R:16518534-16518668&strand=-&prologue=90&epilogue=90&spliceSites=dm&hideInserts&showCoords&rfc=start&footer=FBtr0083933
AGAP000058-RA	AGAP000058		A. gambiae	AgamP4	AgamP4.2	chrX:932546-932590	-	15	TAG-G	TAG	Preliminary							EOG7XT4WM	FBgn0004607	zfh2-RA				No	Comparison	Unbiased			http://broadinstitute.org/compbio1/cav.php?alnset=AgamP3&interval=chrX:932546-932590&strand=-&prologue=90&epilogue=90&spliceSites=AgamP&hideInserts&showCoords&rfc=start&footer=AGAP000058-RA
AGAP000063-RA	AGAP000063		A. gambiae	AgamP4	AgamP4.2	chrX:980032-980088	-	19	TAA-T	TAA								EOG7HJ78Z						No	Comparison				http://broadinstitute.org/compbio1/cav.php?alnset=AgamP3&interval=chrX:980032-980088&strand=-&prologue=90&epilogue=90&spliceSites=AgamP&hideInserts&showCoords&rfc=start&footer=AGAP000063-RA
AGAP000070-RA	AGAP000070		A. gambiae	AgamP4	AgamP4.2	chrX:1099833-1100126	-	98	TGA-C	TGA	Preliminary							EOG706B6Z	FBgn0038603	PKD-RF	FBtr0330312	RT		No		Unbiased	No		http://broadinstitute.org/compbio1/cav.php?alnset=AgamP3&interval=chrX:1099833-1100126&strand=-&prologue=90&epilogue=90&spliceSites=AgamP&hideInserts&showCoords&rfc=start&footer=AGAP000070-RA	http://broadinstitute.org/compbio1/cav.php?alnset=dm3&interval=chr3R:14129378-14129587&strand=-&prologue=90&epilogue=90&spliceSites=dm&hideInserts&showCoords&rfc=start&footer=FBtr0330312
AGAP000078-RA	AGAP000078		A. gambiae	AgamP4	AgamP4.2	chrX:1264682-1264726	-	15	TGA-C	TGA								EOG7DRVKS	FBgn0051122	CG31122-RC	FBtr0333831	RT		No			No		http://broadinstitute.org/compbio1/cav.php?alnset=AgamP3&interval=chrX:1264682-1264726&strand=-&prologue=90&epilogue=90&spliceSites=AgamP&hideInserts&showCoords&rfc=start&footer=AGAP000078-RA	http://broadinstitute.org/compbio1/cav.php?alnset=dm3&interval=chr3R:14233187-14233603&strand=-&prologue=90&epilogue=90&spliceSites=dm&hideInserts&showCoords&rfc=start&footer=FBtr0333831
AGAP000080-RA	AGAP000080		A. gambiae	AgamP4	AgamP4.2	chrX:1308428-1308484	-	19	TGA-T	TGA	Preliminary							EOG7VF865	FBgn0004652	fru-RF	FBtr0083644	RT		No		Unbiased	No		http://broadinstitute.org/compbio1/cav.php?alnset=AgamP3&interval=chrX:1308428-1308484&strand=-&prologue=90&epilogue=90&spliceSites=AgamP&hideInserts&showCoords&rfc=start&footer=AGAP000080-RA	http://broadinstitute.org/compbio1/cav.php?alnset=dm3&interval=chr3R:14242283-14242498&strand=-&prologue=90&epilogue=90&spliceSites=dm&hideInserts&showCoords&rfc=start&footer=FBtr0083644
AGAP000080-RB	AGAP000080		A. gambiae	AgamP4	AgamP4.2	chrX:1298873-1300108	-	412	TGA-T	TGA								EOG7VF865	FBgn0004652	fru-RH	FBtr0083640	RT		Yes	Ancient		Yes		http://broadinstitute.org/compbio1/cav.php?alnset=AgamP3&interval=chrX:1298873-1300108&strand=-&prologue=90&epilogue=90&spliceSites=AgamP&hideInserts&showCoords&rfc=start&footer=AGAP000080-RB	http://broadinstitute.org/compbio1/cav.php?alnset=dm3&interval=chr3R:14247799-14248359&strand=-&prologue=90&epilogue=90&spliceSites=dm&hideInserts&showCoords&rfc=start&footer=FBtr0083640
AGAP000123-RA	AGAP000123		A. gambiae	AgamP4	AgamP4.2	chrX:2014166-2014255	+	30	TGA-C	TGA								EOG7HXQ6W	FBgn0030617	CG9095-RA	FBtr0074026	RT		Yes	Ancient	Unbiased	No		http://broadinstitute.org/compbio1/cav.php?alnset=AgamP3&interval=chrX:2014166-2014255&strand=+&prologue=90&epilogue=90&spliceSites=AgamP&hideInserts&showCoords&rfc=start&footer=AGAP000123-RA	http://broadinstitute.org/compbio1/cav.php?alnset=dm3&interval=chrX:15035283-15035321&strand=-&prologue=90&epilogue=90&spliceSites=dm&hideInserts&showCoords&rfc=start&footer=FBtr0074026
AGAP000185-RA	AGAP000185		A. gambiae	AgamP4	AgamP4.2	chrX:3032207-3032329	-	41	TGA-C	TGA	Preliminary							EOG7XQ8P1	FBgn0026086	Adar-RN	FBtr0339272	Ambiguous		No		Unbiased			http://broadinstitute.org/compbio1/cav.php?alnset=AgamP3&interval=chrX:3032207-3032329&strand=-&prologue=90&epilogue=90&spliceSites=AgamP&hideInserts&showCoords&rfc=start&footer=AGAP000185-RA	http://broadinstitute.org/compbio1/cav.php?alnset=dm3&interval=chrX:1677788-1678039&strand=+&prologue=90&epilogue=90&spliceSites=dm&hideInserts&showCoords&rfc=start&footer=FBtr0339272
AGAP000190-RA	AGAP000190		A. gambiae	AgamP4	AgamP4.2	chrX:3158052-3158675	+	208	TGA-A	TGA							RNA Structure	EOG7XT4X9	FBgn0020912	Ptx1-RA	FBtr0089389	RT		Yes	Ancient	Unbiased	No		http://broadinstitute.org/compbio1/cav.php?alnset=AgamP3&interval=chrX:3158052-3158675&strand=+&prologue=90&epilogue=90&spliceSites=AgamP&hideInserts&showCoords&rfc=start&footer=AGAP000190-RA	http://broadinstitute.org/compbio1/cav.php?alnset=dm3&interval=chr3R:26755460-26755762&strand=+&prologue=90&epilogue=90&spliceSites=dm&hideInserts&showCoords&rfc=start&footer=FBtr0089389
AGAP000250-RA	AGAP000250		A. gambiae	AgamP4	AgamP4.2	chrX:4599585-4599626	+	14	TAG-C	TAG	Preliminary							EOG7M1089	FBgn0030874	CG6506-RA				No	Comparison	Unbiased			http://broadinstitute.org/compbio1/cav.php?alnset=AgamP3&interval=chrX:4599585-4599626&strand=+&prologue=90&epilogue=90&spliceSites=AgamP&hideInserts&showCoords&rfc=start&footer=AGAP000250-RA
AGAP000314-RA	AGAP000314		A. gambiae	AgamP4	AgamP4.2	chrX:5511709-5514036	-	776	TGA-C	TGA								EOG796HZK	FBgn0085430	CG34401-RB	FBtr0333160	RT		Yes	Ancient		No		http://broadinstitute.org/compbio1/cav.php?alnset=AgamP3&interval=chrX:5511709-5514097+chrX:5514160-5514188&strand=-&startTrPos=91&prologue=90&epilogue=90&spliceSites=AgamP&hideInserts&showCoords&rfc=start&footer=AGAP000314-RA	http://broadinstitute.org/compbio1/cav.php?alnset=dm3&interval=chrX:18772003-18772025+chrX:18772088-18772958&strand=+&startTrPos=91&prologue=90&epilogue=90&spliceSites=dm&hideInserts&showCoords&rfc=start&footer=FBtr0333160
AGAP000351-RB	AGAP000351		A. gambiae	AgamP4	AgamP4.2	chrX:6188277-6188297	-	7	TGA-T	TGA								EOG72GBQS	FBgn0004842	RYa-R-RA	FBtr0085100	Non-RT		No	Comparison				http://broadinstitute.org/compbio1/cav.php?alnset=AgamP3&interval=chrX:6188277-6188330+chrX:6189927-6189983&strand=-&startTrPos=91&prologue=90&epilogue=90&spliceSites=AgamP&hideInserts&showCoords&rfc=start&footer=AGAP000351-RB	http://broadinstitute.org/compbio1/cav.php?alnset=dm3&interval=chr3R:22883146-22883196+chr3R:22883374-22883487&strand=+&startTrPos=91&prologue=90&epilogue=90&spliceSites=dm&hideInserts&showCoords&rfc=start&footer=FBtr0085100
AGAP000430-RA	AGAP000430		A. gambiae	AgamP4	AgamP4.2	chrX:7646480-7646485	-	2	TGA-T	TGA								EOG7W1GM4	FBgn0261086	Syt14-RA	FBtr0078957	RT		Yes	Ancient		Yes		http://broadinstitute.org/compbio1/cav.php?alnset=AgamP3&interval=chrX:7646480-7646485&strand=-&prologue=90&epilogue=90&spliceSites=AgamP&hideInserts&showCoords&rfc=start&footer=AGAP000430-RA	http://broadinstitute.org/compbio1/cav.php?alnset=dm3&interval=chr3R:141659-141844&strand=-&prologue=90&epilogue=90&spliceSites=dm&hideInserts&showCoords&rfc=start&footer=FBtr0078957
AGAP000446-RA	AGAP000446		A. gambiae	AgamP4	AgamP4.2	chrX:7843486-7843671	+	62	TAG-T	TAG								EOG76XHG6	FBgn0039862	kek6-RA	FBtr0085821	RT		Yes	Ancient	Unbiased	Yes		http://broadinstitute.org/compbio1/cav.php?alnset=AgamP3&interval=chrX:7843486-7843671&strand=+&prologue=90&epilogue=90&spliceSites=AgamP&hideInserts&showCoords&rfc=start&footer=AGAP000446-RA	http://broadinstitute.org/compbio1/cav.php?alnset=dm3&interval=chr3R:27487332-27487352&strand=+&prologue=90&epilogue=90&spliceSites=dm&hideInserts&showCoords&rfc=start&footer=FBtr0085821
AGAP000456-RA	AGAP000456		A. gambiae	AgamP4	AgamP4.2	chrX:7926878-7926913	+	12	TAG-G	TAG								EOG70GXZS	FBgn0266409	CG45049-RD	FBtr0344358	Ambiguous		No					http://broadinstitute.org/compbio1/cav.php?alnset=AgamP3&interval=chrX:7926878-7926913&strand=+&prologue=90&epilogue=90&spliceSites=AgamP&hideInserts&showCoords&rfc=start&footer=AGAP000456-RA	http://broadinstitute.org/compbio1/cav.php?alnset=dm3&interval=chr3R:18555830-18555865&strand=+&prologue=90&epilogue=90&spliceSites=dm&hideInserts&showCoords&rfc=start&footer=FBtr0344358
AGAP000457-RA	AGAP000457		A. gambiae	AgamP4	AgamP4.2	chrX:7930983-7931087	-	35	TGA-T	TGA								EOG72P378	FBgn0086768	Pcmt-RA	FBtr0078758	Ambiguous		No					http://broadinstitute.org/compbio1/cav.php?alnset=AgamP3&interval=chrX:7930983-7931087&strand=-&prologue=90&epilogue=90&spliceSites=AgamP&hideInserts&showCoords&rfc=start&footer=AGAP000457-RA	http://broadinstitute.org/compbio1/cav.php?alnset=dm3&interval=chr3R:1378609-1378767+chr3R:1378993-1378998&strand=-&startTrPos=91&prologue=90&epilogue=90&spliceSites=dm&hideInserts&showCoords&rfc=start&footer=FBtr0078758
AGAP000502-RA	AGAP000502		A. gambiae	AgamP4	AgamP4.2	chrX:8847274-8847777	+	168	TAG-C	TAG								EOG7747Z5	FBgn0259099	DCX-EMAP-RC	FBtr0299509	RT		Yes	Ancient		Yes		http://broadinstitute.org/compbio1/cav.php?alnset=AgamP3&interval=chrX:8847274-8847777&strand=+&prologue=90&epilogue=90&spliceSites=AgamP&hideInserts&showCoords&rfc=start&footer=AGAP000502-RA	http://broadinstitute.org/compbio1/cav.php?alnset=dm3&interval=chr3L:14935279-14935404&strand=+&prologue=90&epilogue=90&spliceSites=dm&hideInserts&showCoords&rfc=start&footer=FBtr0299509
AGAP000532-RA	AGAP000532		A. gambiae	AgamP4	AgamP4.2	chrX:9504470-9504553	+	28	TGA-T	TGA	Preliminary							EOG7MM6P2	FBgn0026428	HDAC6-RA	FBtr0074008	RT		No		Unbiased	No		http://broadinstitute.org/compbio1/cav.php?alnset=AgamP3&interval=chrX:9504470-9504553&strand=+&prologue=90&epilogue=90&spliceSites=AgamP&hideInserts&showCoords&rfc=start&footer=AGAP000532-RA	http://broadinstitute.org/compbio1/cav.php?alnset=dm3&interval=chrX:15234049-15234201&strand=+&prologue=90&epilogue=90&spliceSites=dm&hideInserts&showCoords&rfc=start&footer=FBtr0074008
AGAP000606-RA	AGAP000606		A. gambiae	AgamP4	AgamP4.2	chrX:11101429-11101548	+	40	TGA-T	TGA								EOG74JMR4	FBgn0038653	CG18208-RA	FBtr0083677	RT		Yes	Ancient	Unbiased	No		http://broadinstitute.org/compbio1/cav.php?alnset=AgamP3&interval=chrX:11101429-11101548&strand=+&prologue=90&epilogue=90&spliceSites=AgamP&hideInserts&showCoords&rfc=start&footer=AGAP000606-RA	http://broadinstitute.org/compbio1/cav.php?alnset=dm3&interval=chr3R:14631750-14631872&strand=-&prologue=90&epilogue=90&spliceSites=dm&hideInserts&showCoords&rfc=start&footer=FBtr0083677
AGAP000672-RA	AGAP000672		A. gambiae	AgamP4	AgamP4.2	chrX:11856370-11856459	-	30	TGA-T	TGA	Preliminary							EOG735FDD	FBgn0030151	CG1354-RE	FBtr0336922	RT		Yes	Ancient	Unbiased	No		http://broadinstitute.org/compbio1/cav.php?alnset=AgamP3&interval=chrX:11856370-11856459&strand=-&prologue=90&epilogue=90&spliceSites=AgamP&hideInserts&showCoords&rfc=start&footer=AGAP000672-RA	http://broadinstitute.org/compbio1/cav.php?alnset=dm3&interval=chrX:9675762-9675851&strand=+&prologue=90&epilogue=90&spliceSites=dm&hideInserts&showCoords&rfc=start&footer=FBtr0336922
AGAP000758-RA	AGAP000758		A. gambiae	AgamP4	AgamP4.2	chrX:13768303-13768359	-	19	TGA-C	TGA	Preliminary							EOG7V1S7G	FBgn0086362	spn-F-RA	FBtr0085760	RT		Yes	Ancient	Unbiased	No		http://broadinstitute.org/compbio1/cav.php?alnset=AgamP3&interval=chrX:13768303-13768359&strand=-&prologue=90&epilogue=90&spliceSites=AgamP&hideInserts&showCoords&rfc=start&footer=AGAP000758-RA	http://broadinstitute.org/compbio1/cav.php?alnset=dm3&interval=chr3R:27082128-27082163&strand=+&prologue=90&epilogue=90&spliceSites=dm&hideInserts&showCoords&rfc=start&footer=FBtr0085760
AGAP000779-RA	AGAP000779		A. gambiae	AgamP4	AgamP4.2	chrX:13969188-13969856	-	223	TAA-G	TAA								EOG7P64GX	FBgn0004606	zfh1-RB	FBtr0085701	RT		No		Unbiased	Yes		http://broadinstitute.org/compbio1/cav.php?alnset=AgamP3&interval=chrX:13969188-13969856&strand=-&prologue=90&epilogue=90&spliceSites=AgamP&hideInserts&showCoords&rfc=start&footer=AGAP000779-RA	http://broadinstitute.org/compbio1/cav.php?alnset=dm3&interval=chr3R:26611926-26612381&strand=+&prologue=90&epilogue=90&spliceSites=dm&hideInserts&showCoords&rfc=start&footer=FBtr0085701
AGAP000801-RA	AGAP000801		A. gambiae	AgamP4	AgamP4.2	chrX:14618183-14618284	-	34	TAG-G	TAG	Preliminary							EOG7SJQMM	FBgn0026255	clumsy-RA				No	Comparison	Unbiased			http://broadinstitute.org/compbio1/cav.php?alnset=AgamP3&interval=chrX:14618183-14618284&strand=-&prologue=90&epilogue=90&spliceSites=AgamP&hideInserts&showCoords&rfc=start&footer=AGAP000801-RA
AGAP000874-RA	AGAP000874		A. gambiae	AgamP4	AgamP4.2	chrX:16435202-16435219	+	6	TGA-A	TGA	Preliminary							EOG7BCZTX	FBgn0263772	CG43689-RF				No	Comparison	Unbiased			http://broadinstitute.org/compbio1/cav.php?alnset=AgamP3&interval=chrX:16435202-16435219&strand=+&prologue=90&epilogue=90&spliceSites=AgamP&hideInserts&showCoords&rfc=start&footer=AGAP000874-RA
AGAP000932-RA	AGAP000932		A. gambiae	AgamP4	AgamP4.2	chrX:17601897-17602019	-	41	TAG-T	TAG								EOG7VQVW5	FBgn0259228	C3G-RL	FBtr0340087	Non-RT		No	Comparison				http://broadinstitute.org/compbio1/cav.php?alnset=AgamP3&interval=chrX:17601897-17602019&strand=-&prologue=90&epilogue=90&spliceSites=AgamP&hideInserts&showCoords&rfc=start&footer=AGAP000932-RA	http://broadinstitute.org/compbio1/cav.php?alnset=dm3&interval=chrX:6676321-6676386&strand=-&prologue=90&epilogue=90&spliceSites=dm&hideInserts&showCoords&rfc=start&footer=FBtr0340087
AGAP000962-RA	AGAP000962		A. gambiae	AgamP4	AgamP4.2	chrX:18426303-18426677	-	125	TAA-C	TAA								EOG78T214	FBgn0028875	nAChRalpha5-RH	FBtr0309867	RT	Unpaired RT	Yes	Ancient				http://broadinstitute.org/compbio1/cav.php?alnset=AgamP3&interval=chrX:18426303-18426677&strand=-&prologue=90&epilogue=90&spliceSites=AgamP&hideInserts&showCoords&rfc=start&footer=AGAP000962-RA
AGAP001175-RA	AGAP001175		A. gambiae	AgamP4	AgamP4.2	chr2R:722285-722368	+	28	TGA-C	TGA	Preliminary							EOG7WDZK5	FBgn0030437	hec-RB	FBtr0343652	Non-RT		No	Comparison	Unbiased			http://broadinstitute.org/compbio1/cav.php?alnset=AgamP3&interval=chr2R:722285-722368&strand=+&prologue=90&epilogue=90&spliceSites=AgamP&hideInserts&showCoords&rfc=start&footer=AGAP001175-RA	http://broadinstitute.org/compbio1/cav.php?alnset=dm3&interval=chrX:12845310-12845336&strand=-&prologue=90&epilogue=90&spliceSites=dm&hideInserts&showCoords&rfc=start&footer=FBtr0343652
AGAP001225-RA	AGAP001225		A. gambiae	AgamP4	AgamP4.2	chr2R:1642915-1642947	-	11	TGA-T	TGA	Preliminary							EOG7HQZR8						No	Comparison	Unbiased			http://broadinstitute.org/compbio1/cav.php?alnset=AgamP3&interval=chr2R:1642915-1642947&strand=-&prologue=90&epilogue=90&spliceSites=AgamP&hideInserts&showCoords&rfc=start&footer=AGAP001225-RA
AGAP001232-RA	AGAP001232		A. gambiae	AgamP4	AgamP4.2	chr2R:1747346-1747453	+	36	TAG-C	TAG	Preliminary							EOG7G51XN	FBgn0035401	CG1291-RA	FBtr0073023	Non-RT		No	Comparison	Unbiased			http://broadinstitute.org/compbio1/cav.php?alnset=AgamP3&interval=chr2R:1747346-1747453&strand=+&prologue=90&epilogue=90&spliceSites=AgamP&hideInserts&showCoords&rfc=start&footer=AGAP001232-RA	http://broadinstitute.org/compbio1/cav.php?alnset=dm3&interval=chr3L:3145267-3145278&strand=+&prologue=90&epilogue=90&spliceSites=dm&hideInserts&showCoords&rfc=start&footer=FBtr0073023
AGAP001255-RA	AGAP001255		A. gambiae	AgamP4	AgamP4.2	chr2R:2052545-2052607	+	21	TAG-A	TAG	Preliminary							EOG7GZ0TJ	FBgn0027375	RecQ5-RA				No	Comparison	Unbiased			http://broadinstitute.org/compbio1/cav.php?alnset=AgamP3&interval=chr2R:2052366-2052372+chr2R:2052462-2052607&strand=+&startTrPos=91&prologue=90&epilogue=90&spliceSites=AgamP&hideInserts&showCoords&rfc=start&footer=AGAP001255-RA
AGAP001310-RA	AGAP001310		A. gambiae	AgamP4	AgamP4.2	chr2R:2840583-2840855	-	91	TGA-T	TGA	Preliminary							EOG718WVX	FBgn0036336	ste14-RB	FBtr0332075	Non-RT		No	Comparison	Unbiased			http://broadinstitute.org/compbio1/cav.php?alnset=AgamP3&interval=chr2R:2840583-2840855&strand=-&prologue=90&epilogue=90&spliceSites=AgamP&hideInserts&showCoords&rfc=start&footer=AGAP001310-RA	http://broadinstitute.org/compbio1/cav.php?alnset=dm3&interval=chr3L:13012576-13012584&strand=+&prologue=90&epilogue=90&spliceSites=dm&hideInserts&showCoords&rfc=start&footer=FBtr0332075
AGAP001328-RA	AGAP001328		A. gambiae	AgamP4	AgamP4.2	chr2R:3049091-3049711	+	207	TAA-C	TAA								EOG7TV1QT	FBgn0023097	bon-RA	FBtr0083912	RT		No			Yes		http://broadinstitute.org/compbio1/cav.php?alnset=AgamP3&interval=chr2R:3049091-3049711&strand=+&prologue=90&epilogue=90&spliceSites=AgamP&hideInserts&showCoords&rfc=start&footer=AGAP001328-RA	http://broadinstitute.org/compbio1/cav.php?alnset=dm3&interval=chr3R:16436559-16436780&strand=+&prologue=90&epilogue=90&spliceSites=dm&hideInserts&showCoords&rfc=start&footer=FBtr0083912
AGAP001337-RA	AGAP001337		A. gambiae	AgamP4	AgamP4.2	chr2R:3311393-3311416	+	8	TGA-C	TGA	Preliminary	Double	9					EOG7161MK	FBgn0023524	CG3078-RB	FBtr0340208	RT		Yes	Ancient	Unbiased	No		http://broadinstitute.org/compbio1/cav.php?alnset=AgamP3&interval=chr2R:3311393-3311443&strand=+&prologue=90&epilogue=90&spliceSites=AgamP&hideInserts&showCoords&rfc=start&footer=AGAP001337-RA	http://broadinstitute.org/compbio1/cav.php?alnset=dm3&interval=chrX:2149755-2149772&strand=-&prologue=90&epilogue=90&spliceSites=dm&hideInserts&showCoords&rfc=start&footer=FBtr0340208
AGAP001367-RA	AGAP001367		A. gambiae	AgamP4	AgamP4.2	chr2R:3631556-3631645	+	30	TAG-A	TAG	Preliminary							EOG7TR5HQ	FBgn0036144	GlcAT-P-RE	FBtr0306255	Non-RT		No	Comparison	Unbiased			http://broadinstitute.org/compbio1/cav.php?alnset=AgamP3&interval=chr2R:3631556-3631645&strand=+&prologue=90&epilogue=90&spliceSites=AgamP&hideInserts&showCoords&rfc=start&footer=AGAP001367-RA	http://broadinstitute.org/compbio1/cav.php?alnset=dm3&interval=chr3L:11171503-11171517&strand=-&prologue=90&epilogue=90&spliceSites=dm&hideInserts&showCoords&rfc=start&footer=FBtr0306255
AGAP001413-RA	AGAP001413		A. gambiae	AgamP4	AgamP4.2	chr2R:4558488-4558523	+	12	TAG-C	TAG							RNA Structure	EOG71GNCQ						No	Comparison				http://broadinstitute.org/compbio1/cav.php?alnset=AgamP3&interval=chr2R:4558488-4558523&strand=+&prologue=90&epilogue=90&spliceSites=AgamP&hideInserts&showCoords&rfc=start&footer=AGAP001413-RA
AGAP001444-RA	AGAP001444		A. gambiae	AgamP4	AgamP4.2	chr2R:5100498-5100983	+	162	TGA-T	TGA								EOG7GJHW8	FBgn0038755	Hs6st-RA	FBtr0083846	Non-RT		No	Comparison				http://broadinstitute.org/compbio1/cav.php?alnset=AgamP3&interval=chr2R:5100498-5100983&strand=+&prologue=90&epilogue=90&spliceSites=AgamP&hideInserts&showCoords&rfc=start&footer=AGAP001444-RA	http://broadinstitute.org/compbio1/cav.php?alnset=dm3&interval=chr3R:15756086-15756118&strand=-&prologue=90&epilogue=90&spliceSites=dm&hideInserts&showCoords&rfc=start&footer=FBtr0083846
AGAP001535-RA	AGAP001535		A. gambiae	AgamP4	AgamP4.2	chr2R:5955494-5955550	+	19	TGA-G	TGA	Preliminary							EOG7P64GT	FBgn0005386	ash1-RC	FBtr0306010	Non-RT		No	Comparison	Unbiased			http://broadinstitute.org/compbio1/cav.php?alnset=AgamP3&interval=chr2R:5955494-5955550&strand=+&prologue=90&epilogue=90&spliceSites=AgamP&hideInserts&showCoords&rfc=start&footer=AGAP001535-RA	http://broadinstitute.org/compbio1/cav.php?alnset=dm3&interval=chr3L:19584393-19584401&strand=-&prologue=90&epilogue=90&spliceSites=dm&hideInserts&showCoords&rfc=start&footer=FBtr0306010
AGAP001536-RA	AGAP001536		A. gambiae	AgamP4	AgamP4.2	chr2R:6034372-6034392	+	7	TGA-C	TGA								EOG7DK440	FBgn0028550	Atf3-RA	FBtr0070244	RT		Yes	Ancient	Unbiased	No		http://broadinstitute.org/compbio1/cav.php?alnset=AgamP3&interval=chr2R:6034372-6034392&strand=+&prologue=90&epilogue=90&spliceSites=AgamP&hideInserts&showCoords&rfc=start&footer=AGAP001536-RA	http://broadinstitute.org/compbio1/cav.php?alnset=dm3&interval=chrX:1140323-1140547&strand=-&prologue=90&epilogue=90&spliceSites=dm&hideInserts&showCoords&rfc=start&footer=FBtr0070244
AGAP001564-RA	AGAP001564		A. gambiae	AgamP4	AgamP4.2	chr2R:6286883-6286885	-	1	TGA-T	TGA		Double	17			Double-Stop		EOG764JK2	FBgn0030049	Trf4-1-RC	FBtr0071212	Ambiguous		No					http://broadinstitute.org/compbio1/cav.php?alnset=AgamP3&interval=chr2R:6286832-6286885&strand=-&prologue=90&epilogue=90&spliceSites=AgamP&hideInserts&showCoords&rfc=start&footer=AGAP001564-RA	http://broadinstitute.org/compbio1/cav.php?alnset=dm3&interval=chrX:8460972-8460977&strand=+&prologue=90&epilogue=90&spliceSites=dm&hideInserts&showCoords&rfc=start&footer=FBtr0071212
AGAP001592-RA	AGAP001592		A. gambiae	AgamP4	AgamP4.2	chr2R:6527222-6527323	-	34	TAG-C	TAG	Preliminary							EOG7NWHT2	FBgn0004622	TkR99D-RA				No	Comparison	Unbiased			http://broadinstitute.org/compbio1/cav.php?alnset=AgamP3&interval=chr2R:6527222-6527323&strand=-&prologue=90&epilogue=90&spliceSites=AgamP&hideInserts&showCoords&rfc=start&footer=AGAP001592-RA
AGAP001606-RA	AGAP001606		A. gambiae	AgamP4	AgamP4.2	chr2R:6687806-6687889	+	28	TGA-T	TGA	Preliminary							EOG7NPS97	FBgn0034733	CG4752-RA	FBtr0071832	Non-RT		No	Comparison	Unbiased			http://broadinstitute.org/compbio1/cav.php?alnset=AgamP3&interval=chr2R:6687806-6687889&strand=+&prologue=90&epilogue=90&spliceSites=AgamP&hideInserts&showCoords&rfc=start&footer=AGAP001606-RA	http://broadinstitute.org/compbio1/cav.php?alnset=dm3&interval=chr2R:18370502-18370513&strand=+&prologue=90&epilogue=90&spliceSites=dm&hideInserts&showCoords&rfc=start&footer=FBtr0071832
AGAP001671-RA	AGAP001671		A. gambiae	AgamP4	AgamP4.2	chr2R:7740963-7740983	-	7	TGA-C	TGA								EOG7TR5HB	FBgn0000659	fkh-RB	FBtr0300259	RT		Yes	Ancient	Unbiased	Yes		http://broadinstitute.org/compbio1/cav.php?alnset=AgamP3&interval=chr2R:7740963-7740983&strand=-&prologue=90&epilogue=90&spliceSites=AgamP&hideInserts&showCoords&rfc=start&footer=AGAP001671-RA	http://broadinstitute.org/compbio1/cav.php?alnset=dm3&interval=chr3R:24408197-24408742&strand=-&prologue=90&epilogue=90&spliceSites=dm&hideInserts&showCoords&rfc=start&footer=FBtr0300259
AGAP001683-RA	AGAP001683		A. gambiae	AgamP4	AgamP4.2	chr2R:8247379-8247459	-	27	TGA-C	TGA	Preliminary							EOG7BKQ9M	FBgn0013759	CASK-RB	FBtr0084161	RT		Yes	Ancient	Unbiased	No		http://broadinstitute.org/compbio1/cav.php?alnset=AgamP3&interval=chr2R:8247379-8247459&strand=-&prologue=90&epilogue=90&spliceSites=AgamP&hideInserts&showCoords&rfc=start&footer=AGAP001683-RA	http://broadinstitute.org/compbio1/cav.php?alnset=dm3&interval=chr3R:17612312-17612404&strand=-&prologue=90&epilogue=90&spliceSites=dm&hideInserts&showCoords&rfc=start&footer=FBtr0084161
AGAP001762-RA	AGAP001762		A. gambiae	AgamP4	AgamP4.2	chr2R:9493076-9493096	+	7	TAG-C	TAG	Preliminary							EOG7FC30R	FBgn0034110	Atg9-RA	FBtr0087141	RT		Yes	Ancient	Unbiased	No		http://broadinstitute.org/compbio1/cav.php?alnset=AgamP3&interval=chr2R:9493076-9493096&strand=+&prologue=90&epilogue=90&spliceSites=AgamP&hideInserts&showCoords&rfc=start&footer=AGAP001762-RA	http://broadinstitute.org/compbio1/cav.php?alnset=dm3&interval=chr2R:12184564-12184584&strand=+&prologue=90&epilogue=90&spliceSites=dm&hideInserts&showCoords&rfc=start&footer=FBtr0087141
AGAP001773-RA	AGAP001773		A. gambiae	AgamP4	AgamP4.2	chr2R:9784181-9784219	-	13	TAA-C	TAA	Preliminary							EOG7J4FQC	FBgn0266429	AstA-R1-RB	FBtr0070575	Non-RT		No	Comparison	Unbiased			http://broadinstitute.org/compbio1/cav.php?alnset=AgamP3&interval=chr2R:9784181-9784219&strand=-&prologue=90&epilogue=90&spliceSites=AgamP&hideInserts&showCoords&rfc=start&footer=AGAP001773-RA	http://broadinstitute.org/compbio1/cav.php?alnset=dm3&interval=chrX:3558699-3558702+chrX:3558844-3558944&strand=+&prologue=90&epilogue=90&spliceSites=dm&hideInserts&showCoords&rfc=start&footer=FBtr0070575
AGAP001773-RB	AGAP001773		A. gambiae	AgamP4	AgamP4.2	chr2R:9856446-9856484	-	13	TAA-C	TAA								EOG7J4FQC	FBgn0266429	AstA-R1-RB	FBtr0070575	Non-RT		No	Comparison				http://broadinstitute.org/compbio1/cav.php?alnset=AgamP3&interval=chr2R:9856446-9856484&strand=-&prologue=90&epilogue=90&spliceSites=AgamP&hideInserts&showCoords&rfc=start&footer=AGAP001773-RB	http://broadinstitute.org/compbio1/cav.php?alnset=dm3&interval=chrX:3558699-3558702+chrX:3558844-3558944&strand=+&prologue=90&epilogue=90&spliceSites=dm&hideInserts&showCoords&rfc=start&footer=FBtr0070575
AGAP001773-RC	AGAP001773		A. gambiae	AgamP4	AgamP4.2	chr2R:9941060-9941098	-	13	TAA-C	TAA	Preliminary							EOG7J4FQC	FBgn0266429	AstA-R1-RB	FBtr0070575	Non-RT		No	Comparison	Unbiased			http://broadinstitute.org/compbio1/cav.php?alnset=AgamP3&interval=chr2R:9941060-9941098&strand=-&prologue=90&epilogue=90&spliceSites=AgamP&hideInserts&showCoords&rfc=start&footer=AGAP001773-RC	http://broadinstitute.org/compbio1/cav.php?alnset=dm3&interval=chrX:3558699-3558702+chrX:3558844-3558944&strand=+&prologue=90&epilogue=90&spliceSites=dm&hideInserts&showCoords&rfc=start&footer=FBtr0070575
AGAP001774-RA	AGAP001774		A. gambiae	AgamP4	AgamP4.2	chr2R:10055589-10055627	+	13	TAA-C	TAA	Preliminary													No	Comparison	Unbiased			http://broadinstitute.org/compbio1/cav.php?alnset=AgamP3&interval=chr2R:10055589-10055627&strand=+&prologue=90&epilogue=90&spliceSites=AgamP&hideInserts&showCoords&rfc=start&footer=AGAP001774-RA
AGAP001806-RA	AGAP001806		A. gambiae	AgamP4	AgamP4.2	chr2R:10784790-10784825	+	12	TGA-C	TGA	Preliminary	Double	1	Triple	5			EOG7BWB1M	FBgn0040397	CG3655-RA	FBtr0070181	RT		Yes	Ancient	Unbiased	No		http://broadinstitute.org/compbio1/cav.php?alnset=AgamP3&interval=chr2R:10784790-10784843&strand=+&prologue=90&epilogue=90&spliceSites=AgamP&hideInserts&showCoords&rfc=start&footer=AGAP001806-RA	http://broadinstitute.org/compbio1/cav.php?alnset=dm3&interval=chrX:969437-969535&strand=-&prologue=90&epilogue=90&spliceSites=dm&hideInserts&showCoords&rfc=start&footer=FBtr0070181
AGAP001867-RA	AGAP001867		A. gambiae	AgamP4	AgamP4.2	chr2R:11698495-11698521	+	9	TGA-G	TGA	Preliminary	Double	8					EOG7VF85G	FBgn0010303	hep-RA	FBtr0073747	RT		Yes	Ancient	Unbiased	No		http://broadinstitute.org/compbio1/cav.php?alnset=AgamP3&interval=chr2R:11698495-11698545&strand=+&prologue=90&epilogue=90&spliceSites=AgamP&hideInserts&showCoords&rfc=start&footer=AGAP001867-RA	http://broadinstitute.org/compbio1/cav.php?alnset=dm3&interval=chrX:12974435-12974461&strand=-&prologue=90&epilogue=90&spliceSites=dm&hideInserts&showCoords&rfc=start&footer=FBtr0073747
AGAP001947-RA	AGAP001947		A. gambiae	AgamP4	AgamP4.2	chr2R:12726312-12727415	-	368	TGA-T	TGA								EOG74JMQV	FBgn0027508	Tnks-RA	FBtr0084890	Ambiguous		No					http://broadinstitute.org/compbio1/cav.php?alnset=AgamP3&interval=chr2R:12726312-12727493+chr2R:12727572-12727583&strand=-&startTrPos=91&prologue=90&epilogue=90&spliceSites=AgamP&hideInserts&showCoords&rfc=start&footer=AGAP001947-RA	http://broadinstitute.org/compbio1/cav.php?alnset=dm3&interval=chr3R:21479237-21480331+chr3R:21480392-21480403&strand=-&startTrPos=91&prologue=90&epilogue=90&spliceSites=dm&hideInserts&showCoords&rfc=start&footer=FBtr0084890
AGAP001961-RA	AGAP001961		A. gambiae	AgamP4	AgamP4.2	chr2R:12909643-12909768	+	42	TAG-C	TAG	Preliminary							EOG7161MX						No	Comparison	Unbiased			http://broadinstitute.org/compbio1/cav.php?alnset=AgamP3&interval=chr2R:12909643-12909768&strand=+&prologue=90&epilogue=90&spliceSites=AgamP&hideInserts&showCoords&rfc=start&footer=AGAP001961-RA
AGAP002000-RA	AGAP002000		A. gambiae	AgamP4	AgamP4.2	chr2R:13365915-13365917	-	1	TGA-T	TGA		Double	24			Double-Stop		EOG79PW69	FBgn0039380	CG5890-RA	FBtr0084908	RT		Yes			No		http://broadinstitute.org/compbio1/cav.php?alnset=AgamP3&interval=chr2R:13365843-13365917&strand=-&prologue=90&epilogue=90&spliceSites=AgamP&hideInserts&showCoords&rfc=start&footer=AGAP002000-RA	http://broadinstitute.org/compbio1/cav.php?alnset=dm3&interval=chr3R:21695389-21695457&strand=+&prologue=90&epilogue=90&spliceSites=dm&hideInserts&showCoords&rfc=start&footer=FBtr0084908
AGAP002030-RA	AGAP002030		A. gambiae	AgamP4	AgamP4.2	chr2R:14096583-14096924	+	114	TAG-T	TAA,TAG	Preliminary							EOG7D8HCG	FBgn0011785	BRWD3-RA	FBtr0084604	Ambiguous		No		Unbiased			http://broadinstitute.org/compbio1/cav.php?alnset=AgamP3&interval=chr2R:14096583-14096924&strand=+&prologue=90&epilogue=90&spliceSites=AgamP&hideInserts&showCoords&rfc=start&footer=AGAP002030-RA	http://broadinstitute.org/compbio1/cav.php?alnset=dm3&interval=chr3R:20153912-20153938&strand=+&prologue=90&epilogue=90&spliceSites=dm&hideInserts&showCoords&rfc=start&footer=FBtr0084604
AGAP002115-RA	AGAP002115		A. gambiae	AgamP4	AgamP4.2	chr2R:15784352-15784369	-	6	TAG-G	TAG							RNA Structure	EOG7TV1QR	FBgn0265597	rad-RI				No	Comparison				http://broadinstitute.org/compbio1/cav.php?alnset=AgamP3&interval=chr2R:15784352-15784369&strand=-&prologue=90&epilogue=90&spliceSites=AgamP&hideInserts&showCoords&rfc=start&footer=AGAP002115-RA
AGAP002132-RA	AGAP002132		A. gambiae	AgamP4	AgamP4.2	chr2R:16100373-16100378	-	2	TGA-C	TGA								EOG718WWK	FBgn0026441	ear-RA	FBtr0083082	RT		Yes	Ancient	Unbiased	Yes		http://broadinstitute.org/compbio1/cav.php?alnset=AgamP3&interval=chr2R:16100373-16100378&strand=-&prologue=90&epilogue=90&spliceSites=AgamP&hideInserts&showCoords&rfc=start&footer=AGAP002132-RA	http://broadinstitute.org/compbio1/cav.php?alnset=dm3&interval=chr3R:11150007-11150048&strand=+&prologue=90&epilogue=90&spliceSites=dm&hideInserts&showCoords&rfc=start&footer=FBtr0083082
AGAP002233-RA	AGAP002233		A. gambiae	AgamP4	AgamP4.2	chr2R:17959130-17959162	+	11	TGA-G	TGA	Preliminary							EOG7B67BW	FBgn0085386	CG34357-RD	FBtr0335239	RT		Yes	Ancient	Unbiased	No		http://broadinstitute.org/compbio1/cav.php?alnset=AgamP3&interval=chr2R:17959130-17959162&strand=+&prologue=90&epilogue=90&spliceSites=AgamP&hideInserts&showCoords&rfc=start&footer=AGAP002233-RA	http://broadinstitute.org/compbio1/cav.php?alnset=dm3&interval=chr3R:319114-319125&strand=-&prologue=90&epilogue=90&spliceSites=dm&hideInserts&showCoords&rfc=start&footer=FBtr0335239
AGAP002257-RA	AGAP002257		A. gambiae	AgamP4	AgamP4.2	chr2R:18229185-18229187	-	1	TAG-T	TAG		Double	20			Double-Stop		EOG71CS40	FBgn0037848	Tsp86D-RA	FBtr0082288	RT		Yes			No		http://broadinstitute.org/compbio1/cav.php?alnset=AgamP3&interval=chr2R:18229125-18229187&strand=-&prologue=90&epilogue=90&spliceSites=AgamP&hideInserts&showCoords&rfc=start&footer=AGAP002257-RA	http://broadinstitute.org/compbio1/cav.php?alnset=dm3&interval=chr3R:6695688-6695762&strand=+&prologue=90&epilogue=90&spliceSites=dm&hideInserts&showCoords&rfc=start&footer=FBtr0082288
AGAP002296-RA	AGAP002296		A. gambiae	AgamP4	AgamP4.2	chr2R:18702388-18703200	-	271	TAA-C	TAA								EOG7K71BK	FBgn0264307	orb2-RH	FBtr0331515	RT		Yes	Ancient		No		http://broadinstitute.org/compbio1/cav.php?alnset=AgamP3&interval=chr2R:18702388-18703200&strand=-&prologue=90&epilogue=90&spliceSites=AgamP&hideInserts&showCoords&rfc=start&footer=AGAP002296-RA	http://broadinstitute.org/compbio1/cav.php?alnset=dm3&interval=chr3L:8935976-8935990&strand=-&prologue=90&epilogue=90&spliceSites=dm&hideInserts&showCoords&rfc=start&footer=FBtr0331515
AGAP002344-RA	AGAP002344		A. gambiae	AgamP4	AgamP4.2	chr2R:20488300-20488338	-	13	TGA-T	TGA	Preliminary							EOG7WQK8D	FBgn0026206	mei-P26-RE	FBtr0340341	RT		No		Unbiased	No		http://broadinstitute.org/compbio1/cav.php?alnset=AgamP3&interval=chr2R:20488300-20488338&strand=-&prologue=90&epilogue=90&spliceSites=AgamP&hideInserts&showCoords&rfc=start&footer=AGAP002344-RA	http://broadinstitute.org/compbio1/cav.php?alnset=dm3&interval=chrX:9064849-9065211&strand=+&prologue=90&epilogue=90&spliceSites=dm&hideInserts&showCoords&rfc=start&footer=FBtr0340341
AGAP002366-RA	AGAP002366		A. gambiae	AgamP4	AgamP4.2	chr2R:20677673-20677708	+	12	TGA-A	TGA								EOG7K9WK5	FBgn0038641	CG7708-RB	FBtr0083669	Non-RT		No	Comparison				http://broadinstitute.org/compbio1/cav.php?alnset=AgamP3&interval=chr2R:20677673-20677708&strand=+&prologue=90&epilogue=90&spliceSites=AgamP&hideInserts&showCoords&rfc=start&footer=AGAP002366-RA	http://broadinstitute.org/compbio1/cav.php?alnset=dm3&interval=chr3R:14510385-14510393&strand=+&prologue=90&epilogue=90&spliceSites=dm&hideInserts&showCoords&rfc=start&footer=FBtr0083669
AGAP002544-RA	AGAP002544		A. gambiae	AgamP4	AgamP4.2	chr2R:22660169-22660204	+	12	TGA-C	TGA								EOG7B67CC	FBgn0003651	svp-RC	FBtr0082562	RT		Yes	Ancient	Unbiased	No		http://broadinstitute.org/compbio1/cav.php?alnset=AgamP3&interval=chr2R:22660169-22660204&strand=+&prologue=90&epilogue=90&spliceSites=AgamP&hideInserts&showCoords&rfc=start&footer=AGAP002544-RA	http://broadinstitute.org/compbio1/cav.php?alnset=dm3&interval=chr3R:8126724-8126756&strand=+&prologue=90&epilogue=90&spliceSites=dm&hideInserts&showCoords&rfc=start&footer=FBtr0082562
AGAP002566-RA	AGAP002566		A. gambiae	AgamP4	AgamP4.2	chr2R:22970562-22970567	+	2	TAG-C	TAG		Double	6					EOG7R5J8R	FBgn0039419	CG12290-RB	FBtr0339612	Non-RT		No	Comparison				http://broadinstitute.org/compbio1/cav.php?alnset=AgamP3&interval=chr2R:22970562-22970585&strand=+&prologue=90&epilogue=90&spliceSites=AgamP&hideInserts&showCoords&rfc=start&footer=AGAP002566-RA	http://broadinstitute.org/compbio1/cav.php?alnset=dm3&interval=chr3R:22058824-22058871&strand=+&prologue=90&epilogue=90&spliceSites=dm&hideInserts&showCoords&rfc=start&footer=FBtr0339612
AGAP002567-RA	AGAP002567		A. gambiae	AgamP4	AgamP4.2	chr2R:22996997-22997011	+	5	TAG-C	TAG								EOG7RRRQ4	FBgn0034491	Hsl-RC	FBtr0086272	Non-RT		No	Comparison				http://broadinstitute.org/compbio1/cav.php?alnset=AgamP3&interval=chr2R:22996997-22997011&strand=+&prologue=90&epilogue=90&spliceSites=AgamP&hideInserts&showCoords&rfc=start&footer=AGAP002567-RA	http://broadinstitute.org/compbio1/cav.php?alnset=dm3&interval=chr2R:16148465-16148509&strand=+&prologue=90&epilogue=90&spliceSites=dm&hideInserts&showCoords&rfc=start&footer=FBtr0086272
AGAP002578-RA	AGAP002578		A. gambiae	AgamP4	AgamP4.2	chr2R:23163838-23163894	-	19	TAG-C	TAG	Preliminary							EOG7VXMBW	FBgn0263111	cac-RP	FBtr0332391	RT		Yes	Ancient	Unbiased	No		http://broadinstitute.org/compbio1/cav.php?alnset=AgamP3&interval=chr2R:23163838-23163894&strand=-&prologue=90&epilogue=90&spliceSites=AgamP&hideInserts&showCoords&rfc=start&footer=AGAP002578-RA	http://broadinstitute.org/compbio1/cav.php?alnset=dm3&interval=chrX:11830066-11830077&strand=-&prologue=90&epilogue=90&spliceSites=dm&hideInserts&showCoords&rfc=start&footer=FBtr0332391
AGAP002591-RA	AGAP002591		A. gambiae	AgamP4	AgamP4.2	chr2R:23656657-23656725	+	23	TGA-G	TGA	Preliminary							EOG79WMP8	FBgn0053207	pxb-RC	FBtr0334025	Non-RT		No	Comparison	Unbiased			http://broadinstitute.org/compbio1/cav.php?alnset=AgamP3&interval=chr2R:23656657-23656725&strand=+&prologue=90&epilogue=90&spliceSites=AgamP&hideInserts&showCoords&rfc=start&footer=AGAP002591-RA	http://broadinstitute.org/compbio1/cav.php?alnset=dm3&interval=chr3R:11513659-11513667&strand=+&prologue=90&epilogue=90&spliceSites=dm&hideInserts&showCoords&rfc=start&footer=FBtr0334025
AGAP002610-RA	AGAP002610		A. gambiae	AgamP4	AgamP4.2	chr2R:24057081-24057143	+	21	TGA-C	TGA	Preliminary							EOG7FZ9FS	FBgn0029939	CG9650-RJ	FBtr0339815	RT		Yes	Ancient	Unbiased	No		http://broadinstitute.org/compbio1/cav.php?alnset=AgamP3&interval=chr2R:24057081-24057143&strand=+&prologue=90&epilogue=90&spliceSites=AgamP&hideInserts&showCoords&rfc=start&footer=AGAP002610-RA	http://broadinstitute.org/compbio1/cav.php?alnset=dm3&interval=chrX:7133936-7134058&strand=+&prologue=90&epilogue=90&spliceSites=dm&hideInserts&showCoords&rfc=start&footer=FBtr0339815
AGAP002666-RA	AGAP002666		A. gambiae	AgamP4	AgamP4.2	chr2R:25260341-25260358	-	6	TGA-C	TGA								EOG7NKX39						No	Comparison				http://broadinstitute.org/compbio1/cav.php?alnset=AgamP3&interval=chr2R:25260341-25260358&strand=-&prologue=90&epilogue=90&spliceSites=AgamP&hideInserts&showCoords&rfc=start&footer=AGAP002666-RA
AGAP002671-RA	AGAP002671		A. gambiae	AgamP4	AgamP4.2	chr2R:25287525-25287599	+	25	TGA-T	TGA	Preliminary							EOG7S57PG	FBgn0053145	CG33145-RB	FBtr0088048	Ambiguous		No		Unbiased			http://broadinstitute.org/compbio1/cav.php?alnset=AgamP3&interval=chr2R:25287525-25287599&strand=+&prologue=90&epilogue=90&spliceSites=AgamP&hideInserts&showCoords&rfc=start&footer=AGAP002671-RA	http://broadinstitute.org/compbio1/cav.php?alnset=dm3&interval=chr2R:7868756-7868764&strand=-&prologue=90&epilogue=90&spliceSites=dm&hideInserts&showCoords&rfc=start&footer=FBtr0088048
AGAP002672-RA	AGAP002672		A. gambiae	AgamP4	AgamP4.2	chr2R:25293460-25293762	-	101	TAG-C	TAG	Preliminary							EOG7TJF10	FBgn0039290	CG13654-RC	FBtr0339257	Ambiguous		No		Unbiased			http://broadinstitute.org/compbio1/cav.php?alnset=AgamP3&interval=chr2R:25293460-25293762&strand=-&prologue=90&epilogue=90&spliceSites=AgamP&hideInserts&showCoords&rfc=start&footer=AGAP002672-RA	http://broadinstitute.org/compbio1/cav.php?alnset=dm3&interval=chr3R:21039372-21039437&strand=+&prologue=90&epilogue=90&spliceSites=dm&hideInserts&showCoords&rfc=start&footer=FBtr0339257
AGAP002702-RA	AGAP002702		A. gambiae	AgamP4	AgamP4.2	chr2R:25774788-25774826	+	13	TGA-C	TGA	Preliminary							EOG7M9KZG						No	Comparison	Unbiased			http://broadinstitute.org/compbio1/cav.php?alnset=AgamP3&interval=chr2R:25774788-25774826&strand=+&prologue=90&epilogue=90&spliceSites=AgamP&hideInserts&showCoords&rfc=start&footer=AGAP002702-RA
AGAP002709-RA	AGAP002709		A. gambiae	AgamP4	AgamP4.2	chr2R:26001206-26001232	-	9	TAG-C	TAG	Preliminary							EOG7NWHSS	FBgn0030017	CG2278-RA	FBtr0071185	RT		Yes	Ancient	Unbiased	No		http://broadinstitute.org/compbio1/cav.php?alnset=AgamP3&interval=chr2R:26001206-26001232&strand=-&prologue=90&epilogue=90&spliceSites=AgamP&hideInserts&showCoords&rfc=start&footer=AGAP002709-RA	http://broadinstitute.org/compbio1/cav.php?alnset=dm3&interval=chrX:8061822-8061986&strand=-&prologue=90&epilogue=90&spliceSites=dm&hideInserts&showCoords&rfc=start&footer=FBtr0071185
AGAP002719-RA	AGAP002719		A. gambiae	AgamP4	AgamP4.2	chr2R:26227734-26227784	+	17	TAG-C	TAG								EOG7SVBBB	FBgn0000535	eag-RG	FBtr0310016	Ambiguous		No					http://broadinstitute.org/compbio1/cav.php?alnset=AgamP3&interval=chr2R:26227734-26227784&strand=+&prologue=90&epilogue=90&spliceSites=AgamP&hideInserts&showCoords&rfc=start&footer=AGAP002719-RA	http://broadinstitute.org/compbio1/cav.php?alnset=dm3&interval=chrX:14899292-14899351&strand=+&prologue=90&epilogue=90&spliceSites=dm&hideInserts&showCoords&rfc=start&footer=FBtr0310016
AGAP002773-RA	AGAP002773		A. gambiae	AgamP4	AgamP4.2	chr2R:27016800-27017138	+	113	TAG-A	TAG								EOG7TBPJJ	FBgn0003499	sr-RA	FBtr0083542	RT		Yes	Ancient	Unbiased	Yes		http://broadinstitute.org/compbio1/cav.php?alnset=AgamP3&interval=chr2R:27016800-27017138&strand=+&prologue=90&epilogue=90&spliceSites=AgamP&hideInserts&showCoords&rfc=start&footer=AGAP002773-RA	http://broadinstitute.org/compbio1/cav.php?alnset=dm3&interval=chr3R:13958204-13958458&strand=+&prologue=90&epilogue=90&spliceSites=dm&hideInserts&showCoords&rfc=start&footer=FBtr0083542
AGAP002793-RA	AGAP002793		A. gambiae	AgamP4	AgamP4.2	chr2R:27628493-27630691	+	733	TGA-C	TGA	Preliminary	Double	30					EOG79SRD4	FBgn0264089	sli-RE	FBtr0330733	RT		Yes	Ancient	Unbiased	No		http://broadinstitute.org/compbio1/cav.php?alnset=AgamP3&interval=chr2R:27628311-27628313+chr2R:27628406-27630781&strand=+&startTrPos=91&prologue=90&epilogue=90&spliceSites=AgamP&hideInserts&showCoords&rfc=start&footer=AGAP002793-RA	http://broadinstitute.org/compbio1/cav.php?alnset=dm3&interval=chr2R:11758925-11760970+chr2R:11761040-11761042&strand=-&startTrPos=91&prologue=90&epilogue=90&spliceSites=dm&hideInserts&showCoords&rfc=start&footer=FBtr0330733
AGAP002794-RA	AGAP002794		A. gambiae	AgamP4	AgamP4.2	chr2R:27630692-27630781	+	30	TAG-G	TAG								EOG7QVXK8						No	Comparison				http://broadinstitute.org/compbio1/cav.php?alnset=AgamP3&interval=chr2R:27630692-27630781&strand=+&prologue=90&epilogue=90&spliceSites=AgamP&hideInserts&showCoords&rfc=start&footer=AGAP002794-RA
AGAP002824-RA	AGAP002824		A. gambiae	AgamP4	AgamP4.2	chr2R:28036209-28036226	+	6	TGA-C	TGA	Preliminary							EOG7R2P1Z	FBgn0004841	TkR86C-RA				No	Comparison	Unbiased			http://broadinstitute.org/compbio1/cav.php?alnset=AgamP3&interval=chr2R:28036209-28036226&strand=+&prologue=90&epilogue=90&spliceSites=AgamP&hideInserts&showCoords&rfc=start&footer=AGAP002824-RA
AGAP002886-RA	AGAP002886		A. gambiae	AgamP4	AgamP4.2	chr2R:28811748-28811801	+	18	TAA-C	TAA	Preliminary							EOG7VTR4J	FBgn0038063	Octbeta2R-RA	FBtr0100019	RT		Yes	Ancient	Unbiased	No		http://broadinstitute.org/compbio1/cav.php?alnset=AgamP3&interval=chr2R:28811748-28811801&strand=+&prologue=90&epilogue=90&spliceSites=AgamP&hideInserts&showCoords&rfc=start&footer=AGAP002886-RA	http://broadinstitute.org/compbio1/cav.php?alnset=dm3&interval=chr3R:8378366-8378647&strand=-&prologue=90&epilogue=90&spliceSites=dm&hideInserts&showCoords&rfc=start&footer=FBtr0100019
AGAP002896-RA	AGAP002896		A. gambiae	AgamP4	AgamP4.2	chr2R:28997033-28997200	-	56	TAG-G	TAG								EOG7389N4	FBgn0261552	ps-RT	FBtr0344284	Non-RT		No	Comparison				http://broadinstitute.org/compbio1/cav.php?alnset=AgamP3&interval=chr2R:28997033-28997200&strand=-&prologue=90&epilogue=90&spliceSites=AgamP&hideInserts&showCoords&rfc=start&footer=AGAP002896-RA	http://broadinstitute.org/compbio1/cav.php?alnset=dm3&interval=chr3R:5273572-5273601&strand=+&prologue=90&epilogue=90&spliceSites=dm&hideInserts&showCoords&rfc=start&footer=FBtr0344284
AGAP002913-RA	AGAP002913		A. gambiae	AgamP4	AgamP4.2	chr2R:29228405-29228611	-	69	TAG-C	TAG	Preliminary							EOG7BCZV0	FBgn0051145	CG31145-RF	FBtr0336459	RT		Yes	Ancient	Unbiased	No		http://broadinstitute.org/compbio1/cav.php?alnset=AgamP3&interval=chr2R:29228405-29228611&strand=-&prologue=90&epilogue=90&spliceSites=AgamP&hideInserts&showCoords&rfc=start&footer=AGAP002913-RA	http://broadinstitute.org/compbio1/cav.php?alnset=dm3&interval=chr3R:19432567-19432572&strand=-&prologue=90&epilogue=90&spliceSites=dm&hideInserts&showCoords&rfc=start&footer=FBtr0336459
AGAP002924-RB	AGAP002924		A. gambiae	AgamP4	AgamP4.2	chr2R:29636881-29636898	-	6	TGA-G	TGA								EOG7VF85J	FBgn0015558	tty-RG	FBtr0333749	Non-RT		No	Comparison				http://broadinstitute.org/compbio1/cav.php?alnset=AgamP3&interval=chr2R:29636881-29636898&strand=-&prologue=90&epilogue=90&spliceSites=AgamP&hideInserts&showCoords&rfc=start&footer=AGAP002924-RB	http://broadinstitute.org/compbio1/cav.php?alnset=dm3&interval=chrX:21202972-21202986&strand=-&prologue=90&epilogue=90&spliceSites=dm&hideInserts&showCoords&rfc=start&footer=FBtr0333749
AGAP002927-RA	AGAP002927		A. gambiae	AgamP4	AgamP4.2	chr2R:29692374-29692694	-	107	TGA-C	TGA	Preliminary							EOG78T212	FBgn0259171	Pde9-RB	FBtr0299635	RT		Yes	Ancient	Unbiased	No		http://broadinstitute.org/compbio1/cav.php?alnset=AgamP3&interval=chr2R:29692374-29692694&strand=-&prologue=90&epilogue=90&spliceSites=AgamP&hideInserts&showCoords&rfc=start&footer=AGAP002927-RA	http://broadinstitute.org/compbio1/cav.php?alnset=dm3&interval=chrX:12685497-12685787&strand=-&prologue=90&epilogue=90&spliceSites=dm&hideInserts&showCoords&rfc=start&footer=FBtr0299635
AGAP002942-RA	AGAP002942		A. gambiae	AgamP4	AgamP4.2	chr2R:29985541-29985558	+	6	TGA-T	TGA								EOG7SZ6KC	FBgn0266411	sima-RB				No	Comparison				http://broadinstitute.org/compbio1/cav.php?alnset=AgamP3&interval=chr2R:29985541-29985558&strand=+&prologue=90&epilogue=90&spliceSites=AgamP&hideInserts&showCoords&rfc=start&footer=AGAP002942-RA
AGAP002951-RA	AGAP002951		A. gambiae	AgamP4	AgamP4.2	chr2R:30068042-30068095	-	18	TAG-A	TAG	Preliminary						RNA Structure	EOG7RZH62	FBgn0030701	CG16952-RE	FBtr0340041	RT		Yes	Ancient	Unbiased	No		http://broadinstitute.org/compbio1/cav.php?alnset=AgamP3&interval=chr2R:30068042-30068095&strand=-&prologue=90&epilogue=90&spliceSites=AgamP&hideInserts&showCoords&rfc=start&footer=AGAP002951-RA	http://broadinstitute.org/compbio1/cav.php?alnset=dm3&interval=chrX:15769445-15769495&strand=+&prologue=90&epilogue=90&spliceSites=dm&hideInserts&showCoords&rfc=start&footer=FBtr0340041
AGAP002974-RA	AGAP002974		A. gambiae	AgamP4	AgamP4.2	chr2R:30478829-30478909	+	27	TAG-C	TAG							RNA Structure	EOG7V1S6T	FBgn0000036	nAChRalpha1-RA	FBtr0084619	RT		No		Unbiased	No		http://broadinstitute.org/compbio1/cav.php?alnset=AgamP3&interval=chr2R:30478829-30478909&strand=+&prologue=90&epilogue=90&spliceSites=AgamP&hideInserts&showCoords&rfc=start&footer=AGAP002974-RA	http://broadinstitute.org/compbio1/cav.php?alnset=dm3&interval=chr3R:20227371-20227460&strand=-&prologue=90&epilogue=90&spliceSites=dm&hideInserts&showCoords&rfc=start&footer=FBtr0084619
AGAP002991-RA	AGAP002991		A. gambiae	AgamP4	AgamP4.2	chr2R:30637456-30637491	+	12	TGA-T	TGA							RNA Structure	EOG7WQK95	FBgn0037647	RagA-B-RA	FBtr0082013	Non-RT		No	Comparison				http://broadinstitute.org/compbio1/cav.php?alnset=AgamP3&interval=chr2R:30637456-30637491&strand=+&prologue=90&epilogue=90&spliceSites=AgamP&hideInserts&showCoords&rfc=start&footer=AGAP002991-RA	http://broadinstitute.org/compbio1/cav.php?alnset=dm3&interval=chr3R:4808832-4808834&strand=-&prologue=90&epilogue=90&spliceSites=dm&hideInserts&showCoords&rfc=start&footer=FBtr0082013
AGAP002993-RA	AGAP002993		A. gambiae	AgamP4	AgamP4.2	chr2R:30668705-30668926	-	74	TGA-C	TGA							RNA Structure	EOG7K9WKB	FBgn0037645	CG11966-RB	FBtr0334329	Non-RT		No	Comparison				http://broadinstitute.org/compbio1/cav.php?alnset=AgamP3&interval=chr2R:30668705-30668926&strand=-&prologue=90&epilogue=90&spliceSites=AgamP&hideInserts&showCoords&rfc=start&footer=AGAP002993-RA	http://broadinstitute.org/compbio1/cav.php?alnset=dm3&interval=chr3R:4777767-4777793&strand=-&prologue=90&epilogue=90&spliceSites=dm&hideInserts&showCoords&rfc=start&footer=FBtr0334329
AGAP003059-RA	AGAP003059		A. gambiae	AgamP4	AgamP4.2	chr2R:31793043-31794464	+	474	TAA-C	TAA,TAG								EOG754V5R	FBgn0010113	hdc-RA	FBtr0085619	RT		No		Unbiased	No		http://broadinstitute.org/compbio1/cav.php?alnset=AgamP3&interval=chr2R:31793043-31794464&strand=+&prologue=90&epilogue=90&spliceSites=AgamP&hideInserts&showCoords&rfc=start&footer=AGAP003059-RA	http://broadinstitute.org/compbio1/cav.php?alnset=dm3&interval=chr3R:26186263-26187552&strand=+&prologue=90&epilogue=90&spliceSites=dm&hideInserts&showCoords&rfc=start&footer=FBtr0085619
AGAP003114-RA	AGAP003114		A. gambiae	AgamP4	AgamP4.2	chr2R:32550719-32550721	+	1	TAA-T	TAA		Double	331			Double-Stop		EOG7DZM2H	FBgn0000711	flw-RA	FBtr0071446	RT		Yes			No		http://broadinstitute.org/compbio1/cav.php?alnset=AgamP3&interval=chr2R:32550719-32551714&strand=+&prologue=90&epilogue=90&spliceSites=AgamP&hideInserts&showCoords&rfc=start&footer=AGAP003114-RA	http://broadinstitute.org/compbio1/cav.php?alnset=dm3&interval=chrX:10301513-10301539&strand=+&prologue=90&epilogue=90&spliceSites=dm&hideInserts&showCoords&rfc=start&footer=FBtr0071446
AGAP003140-RA	AGAP003140		A. gambiae	AgamP4	AgamP4.2	chr2R:33179679-33179864	+	62	TAG-T	TAG	Preliminary							EOG77B0DR	FBgn0015269	Nf1-RB	FBtr0084952	Non-RT		No	Comparison	Unbiased			http://broadinstitute.org/compbio1/cav.php?alnset=AgamP3&interval=chr2R:33179679-33179864&strand=+&prologue=90&epilogue=90&spliceSites=AgamP&hideInserts&showCoords&rfc=start&footer=AGAP003140-RA	http://broadinstitute.org/compbio1/cav.php?alnset=dm3&interval=chr3R:21819509-21819523&strand=+&prologue=90&epilogue=90&spliceSites=dm&hideInserts&showCoords&rfc=start&footer=FBtr0084952
AGAP003201-RA	AGAP003201		A. gambiae	AgamP4	AgamP4.2	chr2R:33788769-33788816	-	16	TAG-C	TAG	Preliminary							EOG76B91K	FBgn0031030	Tao-RI	FBtr0336691	Ambiguous		No		Unbiased			http://broadinstitute.org/compbio1/cav.php?alnset=AgamP3&interval=chr2R:33788769-33788816&strand=-&prologue=90&epilogue=90&spliceSites=AgamP&hideInserts&showCoords&rfc=start&footer=AGAP003201-RA	http://broadinstitute.org/compbio1/cav.php?alnset=dm3&interval=chrX:19465467-19465613&strand=-&prologue=90&epilogue=90&spliceSites=dm&hideInserts&showCoords&rfc=start&footer=FBtr0336691
AGAP003202-RA	AGAP003202		A. gambiae	AgamP4	AgamP4.2	chr2R:33806716-33806763	-	16	TAG-C	TAG	Preliminary							EOG76B91K	FBgn0031030	Tao-RI	FBtr0336691	Ambiguous		No		Unbiased			http://broadinstitute.org/compbio1/cav.php?alnset=AgamP3&interval=chr2R:33806716-33806763&strand=-&prologue=90&epilogue=90&spliceSites=AgamP&hideInserts&showCoords&rfc=start&footer=AGAP003202-RA	http://broadinstitute.org/compbio1/cav.php?alnset=dm3&interval=chrX:19465467-19465613&strand=-&prologue=90&epilogue=90&spliceSites=dm&hideInserts&showCoords&rfc=start&footer=FBtr0336691
AGAP003312-RA	AGAP003312		A. gambiae	AgamP4	AgamP4.2	chr2R:35775171-35775458	-	96	TAG-T	TAG	Preliminary							EOG7XDNXV	FBgn0020647	KrT95D-RF	FBtr0339250	Non-RT		No	Comparison	Unbiased			http://broadinstitute.org/compbio1/cav.php?alnset=AgamP3&interval=chr2R:35775171-35775458&strand=-&prologue=90&epilogue=90&spliceSites=AgamP&hideInserts&showCoords&rfc=start&footer=AGAP003312-RA	http://broadinstitute.org/compbio1/cav.php?alnset=dm3&interval=chr3R:19824351-19824359&strand=-&prologue=90&epilogue=90&spliceSites=dm&hideInserts&showCoords&rfc=start&footer=FBtr0339250
AGAP003318-RA	AGAP003318		A. gambiae	AgamP4	AgamP4.2	chr2R:35928047-35928355	+	103	TAG-G	TAG								EOG7WB3B2	FBgn0004575	Syn-RA	FBtr0089477	RT		Yes	Ancient		Yes		http://broadinstitute.org/compbio1/cav.php?alnset=AgamP3&interval=chr2R:35928047-35928355&strand=+&prologue=90&epilogue=90&spliceSites=AgamP&hideInserts&showCoords&rfc=start&footer=AGAP003318-RA	http://broadinstitute.org/compbio1/cav.php?alnset=dm3&interval=chr3R:6043447-6044413+chr3R:6045501-6045865&strand=+&prologue=90&epilogue=90&spliceSites=dm&hideInserts&showCoords&rfc=start&footer=FBtr0089477
AGAP003349-RB	AGAP003349		A. gambiae	AgamP4	AgamP4.2	chr2R:36361975-36362133	-	53	TGA-G	TGA								EOG7R2P1P	FBgn0263257	Cngl-RJ	FBtr0345072	RT		Yes	Ancient		No		http://broadinstitute.org/compbio1/cav.php?alnset=AgamP3&interval=chr2R:36361975-36362133&strand=-&prologue=90&epilogue=90&spliceSites=AgamP&hideInserts&showCoords&rfc=start&footer=AGAP003349-RB	http://broadinstitute.org/compbio1/cav.php?alnset=dm3&interval=chrX:15283645-15283653&strand=-&prologue=90&epilogue=90&spliceSites=dm&hideInserts&showCoords&rfc=start&footer=FBtr0345072
AGAP003428-RA	AGAP003428		A. gambiae	AgamP4	AgamP4.2	chr2R:37671309-37672910	+	534	TGA-A	TGA								EOG70WDWP	FBgn0264493	rdx-RF	FBtr0334298	Non-RT		No	Comparison				http://broadinstitute.org/compbio1/cav.php?alnset=AgamP3&interval=chr2R:37671309-37672910&strand=+&prologue=90&epilogue=90&spliceSites=AgamP&hideInserts&showCoords&rfc=start&footer=AGAP003428-RA	http://broadinstitute.org/compbio1/cav.php?alnset=dm3&interval=chr3R:9794512-9794907&strand=-&prologue=90&epilogue=90&spliceSites=dm&hideInserts&showCoords&rfc=start&footer=FBtr0334298
AGAP003457-RA	AGAP003457		A. gambiae	AgamP4	AgamP4.2	chr2R:37886773-37886802	-	10	TGA-T	TGA								EOG74BW85	FBgn0027287	Gmap-RC	FBtr0343525	RT		Yes	Ancient		No		http://broadinstitute.org/compbio1/cav.php?alnset=AgamP3&interval=chr2R:37886773-37886802&strand=-&prologue=90&epilogue=90&spliceSites=AgamP&hideInserts&showCoords&rfc=start&footer=AGAP003457-RA	http://broadinstitute.org/compbio1/cav.php?alnset=dm3&interval=chrX:15404435-15404443&strand=+&prologue=90&epilogue=90&spliceSites=dm&hideInserts&showCoords&rfc=start&footer=FBtr0343525
AGAP003479-RA	AGAP003479		A. gambiae	AgamP4	AgamP4.2	chr2R:38407148-38407168	+	7	TGA-C	TGA	Preliminary							EOG7GFNN5	FBgn0262869	Gfrl-RE	FBtr0306199	RT		Yes	Ancient	Unbiased	No		http://broadinstitute.org/compbio1/cav.php?alnset=AgamP3&interval=chr2R:38407148-38407168&strand=+&prologue=90&epilogue=90&spliceSites=AgamP&hideInserts&showCoords&rfc=start&footer=AGAP003479-RA	http://broadinstitute.org/compbio1/cav.php?alnset=dm3&interval=chr3R:16207021-16207035&strand=-&prologue=90&epilogue=90&spliceSites=dm&hideInserts&showCoords&rfc=start&footer=FBtr0306199
AGAP003572-RA	AGAP003572		A. gambiae	AgamP4	AgamP4.2	chr2R:39982953-39983264	+	104	TGA-C	TGA	Preliminary	Double	47					EOG7BKQB5	FBgn0259821	CG42402-RE	FBtr0339974	RT		Yes	Ancient	Unbiased	No		http://broadinstitute.org/compbio1/cav.php?alnset=AgamP3&interval=chr2R:39982953-39983405&strand=+&prologue=90&epilogue=90&spliceSites=AgamP&hideInserts&showCoords&rfc=start&footer=AGAP003572-RA	http://broadinstitute.org/compbio1/cav.php?alnset=dm3&interval=chr3RHet:2446598-2446729&strand=+&prologue=90&epilogue=90&spliceSites=dm&hideInserts&showCoords&rfc=start&footer=FBtr0339974
AGAP003593-RA	AGAP003593		A. gambiae	AgamP4	AgamP4.2	chr2R:40372811-40372840	-	10	TAG-C	TAG	Preliminary							EOG751ZZ0	FBgn0038306	Art3-RB	FBtr0083135	Non-RT		No	Comparison	Unbiased			http://broadinstitute.org/compbio1/cav.php?alnset=AgamP3&interval=chr2R:40372811-40372840&strand=-&prologue=90&epilogue=90&spliceSites=AgamP&hideInserts&showCoords&rfc=start&footer=AGAP003593-RA	http://broadinstitute.org/compbio1/cav.php?alnset=dm3&interval=chr3R:11053358-11053372&strand=-&prologue=90&epilogue=90&spliceSites=dm&hideInserts&showCoords&rfc=start&footer=FBtr0083135
AGAP003614-RA	AGAP003614		A. gambiae	AgamP4	AgamP4.2	chr2R:40515332-40515337	-	2	TGA-C	TGA								EOG700KSH	FBgn0034059	CG8320-RA	FBtr0087202	Non-RT		No	Comparison				http://broadinstitute.org/compbio1/cav.php?alnset=AgamP3&interval=chr2R:40515332-40515337&strand=-&prologue=90&epilogue=90&spliceSites=AgamP&hideInserts&showCoords&rfc=start&footer=AGAP003614-RA	http://broadinstitute.org/compbio1/cav.php?alnset=dm3&interval=chr2R:11880918-11880965&strand=+&prologue=90&epilogue=90&spliceSites=dm&hideInserts&showCoords&rfc=start&footer=FBtr0087202
AGAP003631-RA	AGAP003631		A. gambiae	AgamP4	AgamP4.2	chr2R:40725832-40725963	-	44	TGA-A	TGA	Preliminary							EOG7Q5TWK	FBgn0033058	CCHa2-R-RB	FBtr0301687	RT		Yes	Ancient	Unbiased	No		http://broadinstitute.org/compbio1/cav.php?alnset=AgamP3&interval=chr2R:40725832-40725963&strand=-&prologue=90&epilogue=90&spliceSites=AgamP&hideInserts&showCoords&rfc=start&footer=AGAP003631-RA	http://broadinstitute.org/compbio1/cav.php?alnset=dm3&interval=chr2R:1955220-1955291&strand=+&prologue=90&epilogue=90&spliceSites=dm&hideInserts&showCoords&rfc=start&footer=FBtr0301687
AGAP003651-RA	AGAP003651		A. gambiae	AgamP4	AgamP4.2	chr2R:41005365-41005520	-	52	TGA-C	TGA	Preliminary							EOG7BCZTQ	FBgn0000723	FER-RF	FBtr0333296	Non-RT		No	Comparison	Unbiased			http://broadinstitute.org/compbio1/cav.php?alnset=AgamP3&interval=chr2R:41005365-41005520&strand=-&prologue=90&epilogue=90&spliceSites=AgamP&hideInserts&showCoords&rfc=start&footer=AGAP003651-RA	http://broadinstitute.org/compbio1/cav.php?alnset=dm3&interval=chr3R:5193903-5193962&strand=-&prologue=90&epilogue=90&spliceSites=dm&hideInserts&showCoords&rfc=start&footer=FBtr0333296
AGAP003658-RA	AGAP003658		A. gambiae	AgamP4	AgamP4.2	chr2R:41282916-41282984	+	23	TGA-G	TGA	Preliminary							EOG7J4FQC	FBgn0266429	AstA-R1-RB	FBtr0070575	Non-RT		No	Comparison	Unbiased			http://broadinstitute.org/compbio1/cav.php?alnset=AgamP3&interval=chr2R:41282916-41282984&strand=+&prologue=90&epilogue=90&spliceSites=AgamP&hideInserts&showCoords&rfc=start&footer=AGAP003658-RA	http://broadinstitute.org/compbio1/cav.php?alnset=dm3&interval=chrX:3558699-3558702+chrX:3558844-3558944&strand=+&prologue=90&epilogue=90&spliceSites=dm&hideInserts&showCoords&rfc=start&footer=FBtr0070575
AGAP003709-RA	AGAP003709		A. gambiae	AgamP4	AgamP4.2	chr2R:42280985-42281032	+	16	TGA-C	TGA		Double	39					EOG7GR8BQ	FBgn0003429	slo-RB	FBtr0084683	RT		Yes	Ancient	Unbiased	No		http://broadinstitute.org/compbio1/cav.php?alnset=AgamP3&interval=chr2R:42280985-42281149&strand=+&prologue=90&epilogue=90&spliceSites=AgamP&hideInserts&showCoords&rfc=start&footer=AGAP003709-RA	http://broadinstitute.org/compbio1/cav.php?alnset=dm3&interval=chr3R:20533133-20533180&strand=+&prologue=90&epilogue=90&spliceSites=dm&hideInserts&showCoords&rfc=start&footer=FBtr0084683
AGAP003797-RA	AGAP003797		A. gambiae	AgamP4	AgamP4.2	chr2R:43418854-43418913	+	20	TGA-C	TGA	Preliminary							EOG7PPGQT	FBgn0037766	Teh1-RA	FBtr0082151	RT		Yes	Ancient	Unbiased	No		http://broadinstitute.org/compbio1/cav.php?alnset=AgamP3&interval=chr2R:43409691-43409710+chr2R:43418784-43418913&strand=+&startTrPos=91&prologue=90&epilogue=90&spliceSites=AgamP&hideInserts&showCoords&rfc=start&footer=AGAP003797-RA	http://broadinstitute.org/compbio1/cav.php?alnset=dm3&interval=chr3R:5654388-5654517+chr3R:5690691-5690710&strand=-&startTrPos=91&prologue=90&epilogue=90&spliceSites=dm&hideInserts&showCoords&rfc=start&footer=FBtr0082151
AGAP003798-RA	AGAP003798		A. gambiae	AgamP4	AgamP4.2	chr2R:43442832-43442879	-	16	TAG-G	TAG							RNA Structure	EOG7J4FQH	FBgn0038401	CG5916-RB	FBtr0344009	Non-RT		No	Comparison				http://broadinstitute.org/compbio1/cav.php?alnset=AgamP3&interval=chr2R:43442832-43442879&strand=-&prologue=90&epilogue=90&spliceSites=AgamP&hideInserts&showCoords&rfc=start&footer=AGAP003798-RA	http://broadinstitute.org/compbio1/cav.php?alnset=dm3&interval=chr3R:11974489-11974515&strand=+&prologue=90&epilogue=90&spliceSites=dm&hideInserts&showCoords&rfc=start&footer=FBtr0344009
AGAP003814-RA	AGAP003814		A. gambiae	AgamP4	AgamP4.2	chr2R:43727759-43727785	+	9	TGA-C	TGA	Preliminary							EOG7FRK09	FBgn0032394	CG6746-RA	FBtr0080313	Non-RT		No	Comparison	Unbiased			http://broadinstitute.org/compbio1/cav.php?alnset=AgamP3&interval=chr2R:43727759-43727785&strand=+&prologue=90&epilogue=90&spliceSites=AgamP&hideInserts&showCoords&rfc=start&footer=AGAP003814-RA	http://broadinstitute.org/compbio1/cav.php?alnset=dm3&interval=chr2L:12001285-12001413&strand=-&prologue=90&epilogue=90&spliceSites=dm&hideInserts&showCoords&rfc=start&footer=FBtr0080313
AGAP003821-RA	AGAP003821		A. gambiae	AgamP4	AgamP4.2	chr2R:43768864-43768902	+	13	TGA-G	TGA	Preliminary							EOG7M107D	FBgn0033916	CG8494-RA				No	Comparison	Unbiased			http://broadinstitute.org/compbio1/cav.php?alnset=AgamP3&interval=chr2R:43768864-43768902&strand=+&prologue=90&epilogue=90&spliceSites=AgamP&hideInserts&showCoords&rfc=start&footer=AGAP003821-RA
AGAP003849-RA	AGAP003849		A. gambiae	AgamP4	AgamP4.2	chr2R:44403224-44403226	-	1	TAG-C	TAG	Preliminary							EOG7DK443	FBgn0266801	CG45263-RE	FBtr0345460	Ambiguous		No		Unbiased			http://broadinstitute.org/compbio1/cav.php?alnset=AgamP3&interval=chr2R:44403149-44403226&strand=-&prologue=90&epilogue=90&spliceSites=AgamP&hideInserts&showCoords&rfc=start&footer=AGAP003849-RA	http://broadinstitute.org/compbio1/cav.php?alnset=dm3&interval=chr3R:4210631-4210765&strand=-&prologue=90&epilogue=90&spliceSites=dm&hideInserts&showCoords&rfc=start&footer=FBtr0345460
AGAP003892-RA	AGAP003892		A. gambiae	AgamP4	AgamP4.2	chr2R:45624525-45624569	+	15	TAG-G	TAG	Preliminary						RNA Structure	EOG7JHXNZ	FBgn0263916	Ent2-RB	FBtr0343158	Non-RT		No	Comparison	Unbiased			http://broadinstitute.org/compbio1/cav.php?alnset=AgamP3&interval=chr2R:45624525-45624569&strand=+&prologue=90&epilogue=90&spliceSites=AgamP&hideInserts&showCoords&rfc=start&footer=AGAP003892-RA	http://broadinstitute.org/compbio1/cav.php?alnset=dm3&interval=chr2L:6564074-6564088&strand=+&prologue=90&epilogue=90&spliceSites=dm&hideInserts&showCoords&rfc=start&footer=FBtr0343158
AGAP003997-RA	AGAP003997		A. gambiae	AgamP4	AgamP4.2	chr2R:47730437-47730625	+	63	TGA-C	TGA	Preliminary							EOG7RZH6C	FBgn0250823	gish-RD	FBtr0083261	RT		Yes	Ancient	Unbiased	No		http://broadinstitute.org/compbio1/cav.php?alnset=AgamP3&interval=chr2R:47729074-47729111+chr2R:47730385-47730625&strand=+&startTrPos=91&prologue=90&epilogue=90&spliceSites=AgamP&hideInserts&showCoords&rfc=start&footer=AGAP003997-RA	http://broadinstitute.org/compbio1/cav.php?alnset=dm3&interval=chr3R:12127036-12127073+chr3R:12127545-12127803&strand=+&startTrPos=91&prologue=90&epilogue=90&spliceSites=dm&hideInserts&showCoords&rfc=start&footer=FBtr0083261
AGAP004106-RA	AGAP004106		A. gambiae	AgamP4	AgamP4.2	chr2R:49935653-49935787	+	45	TAG-C	TAG	Preliminary							EOG7FRJZK	FBgn0051163	SKIP-RB	FBtr0084197	RT		No		Unbiased	No		http://broadinstitute.org/compbio1/cav.php?alnset=AgamP3&interval=chr2R:49935653-49935787&strand=+&prologue=90&epilogue=90&spliceSites=AgamP&hideInserts&showCoords&rfc=start&footer=AGAP004106-RA	http://broadinstitute.org/compbio1/cav.php?alnset=dm3&interval=chr3R:18119624-18120007&strand=+&prologue=90&epilogue=90&spliceSites=dm&hideInserts&showCoords&rfc=start&footer=FBtr0084197
AGAP004119-RA	AGAP004119		A. gambiae	AgamP4	AgamP4.2	chr2R:50309018-50309095	+	26	TGA-C	TGA	Preliminary							EOG7K9WJX	FBgn0038237	Pde6-RB	FBtr0300330	RT		Yes	Ancient	Unbiased	No		http://broadinstitute.org/compbio1/cav.php?alnset=AgamP3&interval=chr2R:50309018-50309095&strand=+&prologue=90&epilogue=90&spliceSites=AgamP&hideInserts&showCoords&rfc=start&footer=AGAP004119-RA	http://broadinstitute.org/compbio1/cav.php?alnset=dm3&interval=chr3R:10341335-10341352&strand=-&prologue=90&epilogue=90&spliceSites=dm&hideInserts&showCoords&rfc=start&footer=FBtr0300330
AGAP004120-RA	AGAP004120		A. gambiae	AgamP4	AgamP4.2	chr2R:50320359-50320397	-	13	TGA-C	TGA	Preliminary							EOG7RK18M	FBgn0039427	CG5447-RA	FBtr0085012	RT		Yes	Ancient	Unbiased	No		http://broadinstitute.org/compbio1/cav.php?alnset=AgamP3&interval=chr2R:50320359-50320397&strand=-&prologue=90&epilogue=90&spliceSites=AgamP&hideInserts&showCoords&rfc=start&footer=AGAP004120-RA	http://broadinstitute.org/compbio1/cav.php?alnset=dm3&interval=chr3R:22279432-22279470&strand=+&prologue=90&epilogue=90&spliceSites=dm&hideInserts&showCoords&rfc=start&footer=FBtr0085012
AGAP004143-RA	AGAP004143		A. gambiae	AgamP4	AgamP4.2	chr2R:50706905-50706916	-	4	TGA-G	TGA								EOG7G51X3	FBgn0039466	CG5521-RB	FBtr0301134	Non-RT		No	Comparison				http://broadinstitute.org/compbio1/cav.php?alnset=AgamP3&interval=chr2R:50706905-50706916&strand=-&prologue=90&epilogue=90&spliceSites=AgamP&hideInserts&showCoords&rfc=start&footer=AGAP004143-RA	http://broadinstitute.org/compbio1/cav.php?alnset=dm3&interval=chr3R:22802268-22802372&strand=+&prologue=90&epilogue=90&spliceSites=dm&hideInserts&showCoords&rfc=start&footer=FBtr0301134
AGAP004178-RA	AGAP004178		A. gambiae	AgamP4	AgamP4.2	chr2R:51246246-51246269	+	8	TGA-G	TGA	Preliminary							EOG7MDG77	FBgn0265276	l(3)neo38-RA	FBtr0082533	RT		Yes	Ancient	Unbiased	No		http://broadinstitute.org/compbio1/cav.php?alnset=AgamP3&interval=chr2R:51246246-51246269&strand=+&prologue=90&epilogue=90&spliceSites=AgamP&hideInserts&showCoords&rfc=start&footer=AGAP004178-RA	http://broadinstitute.org/compbio1/cav.php?alnset=dm3&interval=chr3R:7594538-7594561&strand=-&prologue=90&epilogue=90&spliceSites=dm&hideInserts&showCoords&rfc=start&footer=FBtr0082533
AGAP004229-RA	AGAP004229		A. gambiae	AgamP4	AgamP4.2	chr2R:52465842-52465895	+	18	TGA-C	TGA								EOG7TJF0R	FBgn0000247	ca-RC	FBtr0346613	Non-RT		No	Comparison				http://broadinstitute.org/compbio1/cav.php?alnset=AgamP3&interval=chr2R:52465842-52465895&strand=+&prologue=90&epilogue=90&spliceSites=AgamP&hideInserts&showCoords&rfc=start&footer=AGAP004229-RA	http://broadinstitute.org/compbio1/cav.php?alnset=dm3&interval=chr3R:25640154-25640231&strand=+&prologue=90&epilogue=90&spliceSites=dm&hideInserts&showCoords&rfc=start&footer=FBtr0346613
AGAP004270-RA	AGAP004270		A. gambiae	AgamP4	AgamP4.2	chr2R:53509137-53509169	-	11	TAG-C	TAG	Preliminary							EOG7TN982	FBgn0028499	CG7985-RA				No	Comparison	Unbiased			http://broadinstitute.org/compbio1/cav.php?alnset=AgamP3&interval=chr2R:53509137-53509169&strand=-&prologue=90&epilogue=90&spliceSites=AgamP&hideInserts&showCoords&rfc=start&footer=AGAP004270-RA
AGAP004273-RC	AGAP004273		A. gambiae	AgamP4	AgamP4.2	chr2R:53538235-53538291	-	19	TAA-A	TAA								EOG757QF5	FBgn0013334	Sap47-RG	FBtr0083210	RT		Yes	Ancient		No		http://broadinstitute.org/compbio1/cav.php?alnset=AgamP3&interval=chr2R:53538235-53538291&strand=-&prologue=90&epilogue=90&spliceSites=AgamP&hideInserts&showCoords&rfc=start&footer=AGAP004273-RC	http://broadinstitute.org/compbio1/cav.php?alnset=dm3&interval=chr3R:11785275-11785322&strand=+&prologue=90&epilogue=90&spliceSites=dm&hideInserts&showCoords&rfc=start&footer=FBtr0083210
AGAP004311-RA	AGAP004311		A. gambiae	AgamP4	AgamP4.2	chr2R:54375941-54376051	+	37	TGA-C	TGA	Preliminary							EOG703G0M	FBgn0261285	Ppcs-RA				No	Comparison	Unbiased			http://broadinstitute.org/compbio1/cav.php?alnset=AgamP3&interval=chr2R:54375941-54376051&strand=+&prologue=90&epilogue=90&spliceSites=AgamP&hideInserts&showCoords&rfc=start&footer=AGAP004311-RA
AGAP004331-RA	AGAP004331		A. gambiae	AgamP4	AgamP4.2	chr2R:54678854-54679381	+	176	TGA-C	TGA	Preliminary							EOG7KMH9Q	FBgn0004618	gl-RA	FBtr0083584	RT		Yes	Ancient	Unbiased	No		http://broadinstitute.org/compbio1/cav.php?alnset=AgamP3&interval=chr2R:54678639-54678655+chr2R:54678781-54679381&strand=+&startTrPos=91&prologue=90&epilogue=90&spliceSites=AgamP&hideInserts&showCoords&rfc=start&footer=AGAP004331-RA	http://broadinstitute.org/compbio1/cav.php?alnset=dm3&interval=chr3R:14194299-14194523&strand=-&prologue=90&epilogue=90&spliceSites=dm&hideInserts&showCoords&rfc=start&footer=FBtr0083584
AGAP004401-RA	AGAP004401		A. gambiae	AgamP4	AgamP4.2	chr2R:55677241-55677363	-	41	TAA-C	TAA	Preliminary							EOG7R8DJ9						No	Comparison	Unbiased			http://broadinstitute.org/compbio1/cav.php?alnset=AgamP3&interval=chr2R:55677241-55677363&strand=-&prologue=90&epilogue=90&spliceSites=AgamP&hideInserts&showCoords&rfc=start&footer=AGAP004401-RA
AGAP004403-RA	AGAP004403		A. gambiae	AgamP4	AgamP4.2	chr2R:55712143-55712274	-	44	TAA-C	TAA	Preliminary							EOG703FZW	FBgn0039157	Myo95E-RJ	FBtr0310445	Non-RT		No	Comparison	Unbiased			http://broadinstitute.org/compbio1/cav.php?alnset=AgamP3&interval=chr2R:55712143-55712274&strand=-&prologue=90&epilogue=90&spliceSites=AgamP&hideInserts&showCoords&rfc=start&footer=AGAP004403-RA	http://broadinstitute.org/compbio1/cav.php?alnset=dm3&interval=chr3R:19981669-19981737&strand=-&prologue=90&epilogue=90&spliceSites=dm&hideInserts&showCoords&rfc=start&footer=FBtr0310445
AGAP004434-RA	AGAP004434		A. gambiae	AgamP4	AgamP4.2	chr2R:55991372-55991863	-	164	TGA-T	TGA								EOG7WMQ1H	FBgn0020388	Gcn5-RA	FBtr0075969	Non-RT		No	Comparison				http://broadinstitute.org/compbio1/cav.php?alnset=AgamP3&interval=chr2R:55991372-55991930+chr2R:55992040-55992062&strand=-&startTrPos=91&prologue=90&epilogue=90&spliceSites=AgamP&hideInserts&showCoords&rfc=start&footer=AGAP004434-RA	http://broadinstitute.org/compbio1/cav.php?alnset=dm3&interval=chr3L:12514404-12514445&strand=-&prologue=90&epilogue=90&spliceSites=dm&hideInserts&showCoords&rfc=start&footer=FBtr0075969
AGAP004453-RA	AGAP004453		A. gambiae	AgamP4	AgamP4.2	chr2R:56483560-56483697	-	46	TGA-G	TGA	Preliminary	Double	86					EOG7DZM25	FBgn0053517	Dop2R-RJ	FBtr0343171	Non-RT		No	Comparison	Unbiased			http://broadinstitute.org/compbio1/cav.php?alnset=AgamP3&interval=chr2R:56483302-56483697&strand=-&prologue=90&epilogue=90&spliceSites=AgamP&hideInserts&showCoords&rfc=start&footer=AGAP004453-RA	http://broadinstitute.org/compbio1/cav.php?alnset=dm3&interval=chrX:19900752-19901051&strand=-&prologue=90&epilogue=90&spliceSites=dm&hideInserts&showCoords&rfc=start&footer=FBtr0343171
AGAP004494-RA	AGAP004494		A. gambiae	AgamP4	AgamP4.2	chr2R:57042215-57042265	+	17	TAG-G	TAG								EOG7WDZJW						No	Comparison				http://broadinstitute.org/compbio1/cav.php?alnset=AgamP3&interval=chr2R:57042215-57042265&strand=+&prologue=90&epilogue=90&spliceSites=AgamP&hideInserts&showCoords&rfc=start&footer=AGAP004494-RA
AGAP004504-RA	AGAP004504		A. gambiae	AgamP4	AgamP4.2	chr2R:57149060-57149104	+	15	TGA-T	TGA								EOG7VTR4G	FBgn0261279	lqfR-RC	FBtr0299515	Ambiguous		No					http://broadinstitute.org/compbio1/cav.php?alnset=AgamP3&interval=chr2R:57149060-57149104&strand=+&prologue=90&epilogue=90&spliceSites=AgamP&hideInserts&showCoords&rfc=start&footer=AGAP004504-RA	http://broadinstitute.org/compbio1/cav.php?alnset=dm3&interval=chr3R:18244301-18244315&strand=+&prologue=90&epilogue=90&spliceSites=dm&hideInserts&showCoords&rfc=start&footer=FBtr0299515
AGAP004522-RA	AGAP004522		A. gambiae	AgamP4	AgamP4.2	chr2R:57348661-57348729	+	23	TGA-C	TGA	Preliminary							EOG77B0F9	FBgn0038855	CG5745-RA	FBtr0084008	Ambiguous		No		Unbiased			http://broadinstitute.org/compbio1/cav.php?alnset=AgamP3&interval=chr2R:57348661-57348729&strand=+&prologue=90&epilogue=90&spliceSites=AgamP&hideInserts&showCoords&rfc=start&footer=AGAP004522-RA	http://broadinstitute.org/compbio1/cav.php?alnset=dm3&interval=chr3R:16930739-16930774&strand=+&prologue=90&epilogue=90&spliceSites=dm&hideInserts&showCoords&rfc=start&footer=FBtr0084008
AGAP004613-RA	AGAP004613		A. gambiae	AgamP4	AgamP4.2	chr2R:58410911-58410919	-	3	TGA-C	TGA								EOG7FVF6Q	FBgn0011582	Dop1R1-RB	FBtr0290283	RT		Yes	Ancient	Unbiased	Yes		http://broadinstitute.org/compbio1/cav.php?alnset=AgamP3&interval=chr2R:58410911-58410919&strand=-&prologue=90&epilogue=90&spliceSites=AgamP&hideInserts&showCoords&rfc=start&footer=AGAP004613-RA	http://broadinstitute.org/compbio1/cav.php?alnset=dm3&interval=chr3R:10003450-10003641&strand=-&prologue=90&epilogue=90&spliceSites=dm&hideInserts&showCoords&rfc=start&footer=FBtr0290283
AGAP004659-RA	AGAP004659		A. gambiae	AgamP4	AgamP4.2	chr2R:59732409-59732438	-	10	TAG-G	TAG		Double	47					EOG7CGJH7	FBgn0003339	Scr-RB	FBtr0081658	RT		Yes	Ancient		No		http://broadinstitute.org/compbio1/cav.php?alnset=AgamP3&interval=chr2R:59732268-59732438&strand=-&prologue=90&epilogue=90&spliceSites=AgamP&hideInserts&showCoords&rfc=start&footer=AGAP004659-RA	http://broadinstitute.org/compbio1/cav.php?alnset=dm3&interval=chr3R:2651074-2651103&strand=-&prologue=90&epilogue=90&spliceSites=dm&hideInserts&showCoords&rfc=start&footer=FBtr0081658
AGAP004664-RA	AGAP004664		A. gambiae	AgamP4	AgamP4.2	chr2R:60410736-60411038	-	101	TGA-C	TGA								EOG7161NQ	FBgn0000015	Abd-B-RC	FBtr0083381	RT		Yes	Ancient	Unbiased	No		http://broadinstitute.org/compbio1/cav.php?alnset=AgamP3&interval=chr2R:60410736-60411038&strand=-&prologue=90&epilogue=90&spliceSites=AgamP&hideInserts&showCoords&rfc=start&footer=AGAP004664-RA	http://broadinstitute.org/compbio1/cav.php?alnset=dm3&interval=chr3R:12754952-12755110&strand=-&prologue=90&epilogue=90&spliceSites=dm&hideInserts&showCoords&rfc=start&footer=FBtr0083381
AGAP004707-RA	AGAP004707		A. gambiae	AgamP4	AgamP4.2	chr2L:2431618-2431671	+	18	TGA-G	TGA								EOG79SRD3	FBgn0264255	para-RA	FBtr0074298	RT		Yes	Ancient	Unbiased	No		http://broadinstitute.org/compbio1/cav.php?alnset=AgamP3&interval=chr2L:2431618-2431671&strand=+&prologue=90&epilogue=90&spliceSites=AgamP&hideInserts&showCoords&rfc=start&footer=AGAP004707-RA	http://broadinstitute.org/compbio1/cav.php?alnset=dm3&interval=chrX:16357779-16357820&strand=-&prologue=90&epilogue=90&spliceSites=dm&hideInserts&showCoords&rfc=start&footer=FBtr0074298
AGAP004767-RA	AGAP004767		A. gambiae	AgamP4	AgamP4.2	chr2L:3193876-3194034	-	53	TGA-T	TGA								EOG73RNTP	FBgn0011236	ken-RA	FBtr0072129	Non-RT		No	Comparison				http://broadinstitute.org/compbio1/cav.php?alnset=AgamP3&interval=chr2L:3193876-3194034&strand=-&prologue=90&epilogue=90&spliceSites=AgamP&hideInserts&showCoords&rfc=start&footer=AGAP004767-RA	http://broadinstitute.org/compbio1/cav.php?alnset=dm3&interval=chr2R:19764301-19764375&strand=+&prologue=90&epilogue=90&spliceSites=dm&hideInserts&showCoords&rfc=start&footer=FBtr0072129
AGAP004823-RA	AGAP004823		A. gambiae	AgamP4	AgamP4.2	chr2L:3915084-3915260	-	59	TGA-C	TGA								EOG725R1F	FBgn0014388	sty-RB	FBtr0073146	Non-RT		No	Comparison				http://broadinstitute.org/compbio1/cav.php?alnset=AgamP3&interval=chr2L:3915084-3915260&strand=-&prologue=90&epilogue=90&spliceSites=AgamP&hideInserts&showCoords&rfc=start&footer=AGAP004823-RA	http://broadinstitute.org/compbio1/cav.php?alnset=dm3&interval=chr3L:3402842-3402955&strand=-&prologue=90&epilogue=90&spliceSites=dm&hideInserts&showCoords&rfc=start&footer=FBtr0073146
AGAP004953-RA	AGAP004953		A. gambiae	AgamP4	AgamP4.2	chr2L:7174676-7174729	-	18	TGA-T	TGA								EOG7C32HP	FBgn0027057	CSN1b-RA	FBtr0075074	Non-RT		No	Comparison				http://broadinstitute.org/compbio1/cav.php?alnset=AgamP3&interval=chr2L:7174676-7174816+chr2L:7174888-7174890&strand=-&startTrPos=91&prologue=90&epilogue=90&spliceSites=AgamP&hideInserts&showCoords&rfc=start&footer=AGAP004953-RA	http://broadinstitute.org/compbio1/cav.php?alnset=dm3&interval=chr3L:18896212-18896244&strand=-&prologue=90&epilogue=90&spliceSites=dm&hideInserts&showCoords&rfc=start&footer=FBtr0075074
AGAP004982-RA	AGAP004982		A. gambiae	AgamP4	AgamP4.2	chr2L:7516006-7516056	-	17	TGA-G	TGA	Preliminary							EOG732K60	FBgn0035047	Pof-RB				No	Comparison	Unbiased			http://broadinstitute.org/compbio1/cav.php?alnset=AgamP3&interval=chr2L:7516006-7516056&strand=-&prologue=90&epilogue=90&spliceSites=AgamP&hideInserts&showCoords&rfc=start&footer=AGAP004982-RA
AGAP004989-RA	AGAP004989		A. gambiae	AgamP4	AgamP4.2	chr2L:7555596-7555634	-	13	TAA-T	TAA								EOG7V1S6H	FBgn0000017	Abl-RJ	FBtr0345369	RT		Yes	Ancient		No		http://broadinstitute.org/compbio1/cav.php?alnset=AgamP3&interval=chr2L:7555596-7555634&strand=-&prologue=90&epilogue=90&spliceSites=AgamP&hideInserts&showCoords&rfc=start&footer=AGAP004989-RA	http://broadinstitute.org/compbio1/cav.php?alnset=dm3&interval=chr3L:16615790-16615873&strand=-&prologue=90&epilogue=90&spliceSites=dm&hideInserts&showCoords&rfc=start&footer=FBtr0345369
AGAP004990-RA	AGAP004990		A. gambiae	AgamP4	AgamP4.2	chr2L:7586855-7586872	+	6	TGA-G	TGA								EOG77HQZ3	FBgn0262732	mbf1-RA	FBtr0075393	RT		Yes	Ancient	Unbiased	No		http://broadinstitute.org/compbio1/cav.php?alnset=AgamP3&interval=chr2L:7586855-7586872&strand=+&prologue=90&epilogue=90&spliceSites=AgamP&hideInserts&showCoords&rfc=start&footer=AGAP004990-RA	http://broadinstitute.org/compbio1/cav.php?alnset=dm3&interval=chr3L:16568970-16569098&strand=+&prologue=90&epilogue=90&spliceSites=dm&hideInserts&showCoords&rfc=start&footer=FBtr0075393
AGAP005011-RA	AGAP005011		A. gambiae	AgamP4	AgamP4.2	chr2L:8136323-8136340	+	6	TGA-C	TGA								EOG7R5J91	FBgn0014343	mirr-RA	FBtr0075911	RT		Yes	Ancient	Unbiased	No		http://broadinstitute.org/compbio1/cav.php?alnset=AgamP3&interval=chr2L:8136323-8136340&strand=+&prologue=90&epilogue=90&spliceSites=AgamP&hideInserts&showCoords&rfc=start&footer=AGAP005011-RA	http://broadinstitute.org/compbio1/cav.php?alnset=dm3&interval=chr3L:12702057-12702179&strand=+&prologue=90&epilogue=90&spliceSites=dm&hideInserts&showCoords&rfc=start&footer=FBtr0075911
AGAP005030-RA	AGAP005030		A. gambiae	AgamP4	AgamP4.2	chr2L:8587973-8588002	-	10	TGA-A	TGA								EOG7XDNZ4	FBgn0010575	sbb-RD	FBtr0301547	RT		Yes	Ancient		Yes		http://broadinstitute.org/compbio1/cav.php?alnset=AgamP3&interval=chr2L:8587973-8588076+chr2L:8588146-8588161&strand=-&startTrPos=91&prologue=90&epilogue=90&spliceSites=AgamP&hideInserts&showCoords&rfc=start&footer=AGAP005030-RA	http://broadinstitute.org/compbio1/cav.php?alnset=dm3&interval=chr2R:14167554-14167681+chr2R:14167751-14167766&strand=-&startTrPos=91&prologue=90&epilogue=90&spliceSites=dm&hideInserts&showCoords&rfc=start&footer=FBtr0301547
AGAP005034-RA	AGAP005034		A. gambiae	AgamP4	AgamP4.2	chr2L:8643962-8644042	-	27	TGA-T	TGA								EOG7WMQ1F	FBgn0050361	mtt-RC				No	Comparison				http://broadinstitute.org/compbio1/cav.php?alnset=AgamP3&interval=chr2L:8643962-8644042&strand=-&prologue=90&epilogue=90&spliceSites=AgamP&hideInserts&showCoords&rfc=start&footer=AGAP005034-RA
AGAP005063-RA	AGAP005063		A. gambiae	AgamP4	AgamP4.2	chr2L:9167112-9167153	-	14	TGA-C	TGA								EOG7SC04Z	FBgn0262114	RanBPM-RC	FBtr0088262	RT		Yes	Ancient	Unbiased	No		http://broadinstitute.org/compbio1/cav.php?alnset=AgamP3&interval=chr2L:9167112-9167153&strand=-&prologue=90&epilogue=90&spliceSites=AgamP&hideInserts&showCoords&rfc=start&footer=AGAP005063-RA	http://broadinstitute.org/compbio1/cav.php?alnset=dm3&interval=chr2R:6322728-6323228&strand=+&prologue=90&epilogue=90&spliceSites=dm&hideInserts&showCoords&rfc=start&footer=FBtr0088262
AGAP005074-RA	AGAP005074		A. gambiae	AgamP4	AgamP4.2	chr2L:9616140-9616298	+	53	TGA-T	TGA	Preliminary							EOG728M7S						No	Comparison	Unbiased			http://broadinstitute.org/compbio1/cav.php?alnset=AgamP3&interval=chr2L:9616140-9616298&strand=+&prologue=90&epilogue=90&spliceSites=AgamP&hideInserts&showCoords&rfc=start&footer=AGAP005074-RA
AGAP005088-RA	AGAP005088		A. gambiae	AgamP4	AgamP4.2	chr2L:9877087-9877629	+	181	TGA-T	TGA								EOG7T22TW	FBgn0050497	CG30497-RD	FBtr0331966	RT		Yes	Ancient		No		http://broadinstitute.org/compbio1/cav.php?alnset=AgamP3&interval=chr2L:9877087-9877629&strand=+&prologue=90&epilogue=90&spliceSites=AgamP&hideInserts&showCoords&rfc=start&footer=AGAP005088-RA	http://broadinstitute.org/compbio1/cav.php?alnset=dm3&interval=chr2R:3627092-3627781&strand=-&prologue=90&epilogue=90&spliceSites=dm&hideInserts&showCoords&rfc=start&footer=FBtr0331966
AGAP005099-RA	AGAP005099		A. gambiae	AgamP4	AgamP4.2	chr2L:10113494-10113511	+	6	TGA-C	TGA	Preliminary							EOG74RC7H	FBgn0015524	otp-RK	FBtr0342800	RT		Yes	Ancient	Unbiased	No		http://broadinstitute.org/compbio1/cav.php?alnset=AgamP3&interval=chr2L:10113494-10113511&strand=+&prologue=90&epilogue=90&spliceSites=AgamP&hideInserts&showCoords&rfc=start&footer=AGAP005099-RA	http://broadinstitute.org/compbio1/cav.php?alnset=dm3&interval=chr2R:16771955-16771996&strand=-&prologue=90&epilogue=90&spliceSites=dm&hideInserts&showCoords&rfc=start&footer=FBtr0342800
AGAP005116-RA	AGAP005116		A. gambiae	AgamP4	AgamP4.2	chr2L:10240160-10240381	+	74	TGA-C	TGA								EOG754V69	FBgn0050390	Sgf29-RB	FBtr0342888	Non-RT		No	Comparison				http://broadinstitute.org/compbio1/cav.php?alnset=AgamP3&interval=chr2L:10240160-10240381&strand=+&prologue=90&epilogue=90&spliceSites=AgamP&hideInserts&showCoords&rfc=start&footer=AGAP005116-RA	http://broadinstitute.org/compbio1/cav.php?alnset=dm3&interval=chr2R:17179789-17179818&strand=-&prologue=90&epilogue=90&spliceSites=dm&hideInserts&showCoords&rfc=start&footer=FBtr0342888
AGAP005127-RA	AGAP005127		A. gambiae	AgamP4	AgamP4.2	chr2L:10332744-10332854	-	37	TAG-G	TAA,TAG	Preliminary							EOG78133X	FBgn0027548	nito-RC	FBtr0339122	Non-RT		No	Comparison	Unbiased			http://broadinstitute.org/compbio1/cav.php?alnset=AgamP3&interval=chr2L:10332744-10332854&strand=-&prologue=90&epilogue=90&spliceSites=AgamP&hideInserts&showCoords&rfc=start&footer=AGAP005127-RA	http://broadinstitute.org/compbio1/cav.php?alnset=dm3&interval=chr2R:3852788-3852835&strand=+&prologue=90&epilogue=90&spliceSites=dm&hideInserts&showCoords&rfc=start&footer=FBtr0339122
AGAP005139-RA	AGAP005139		A. gambiae	AgamP4	AgamP4.2	chr2L:10463982-10464002	-	7	TGA-C	TGA	Preliminary							EOG7VJ4DD	FBgn0036273	CG10426-RB	FBtr0333356	Non-RT		No	Comparison	Unbiased			http://broadinstitute.org/compbio1/cav.php?alnset=AgamP3&interval=chr2L:10463982-10464002&strand=-&prologue=90&epilogue=90&spliceSites=AgamP&hideInserts&showCoords&rfc=start&footer=AGAP005139-RA	http://broadinstitute.org/compbio1/cav.php?alnset=dm3&interval=chr3L:12274134-12274199&strand=+&prologue=90&epilogue=90&spliceSites=dm&hideInserts&showCoords&rfc=start&footer=FBtr0333356
AGAP005229-RA	AGAP005229		A. gambiae	AgamP4	AgamP4.2	chr2L:12549161-12549283	-	41	TAG-C	TAG	Preliminary							EOG70SJNX	FBgn0035331	MsR1-RA	FBtr0072887	RT		No		Unbiased	No		http://broadinstitute.org/compbio1/cav.php?alnset=AgamP3&interval=chr2L:12549161-12549283&strand=-&prologue=90&epilogue=90&spliceSites=AgamP&hideInserts&showCoords&rfc=start&footer=AGAP005229-RA	http://broadinstitute.org/compbio1/cav.php?alnset=dm3&interval=chr3L:2344118-2344351&strand=+&prologue=90&epilogue=90&spliceSites=dm&hideInserts&showCoords&rfc=start&footer=FBtr0072887
AGAP005245-RJ	AGAP005245		A. gambiae	AgamP4	AgamP4.2	chr2L:12955042-12955503	+	154	TGA-G	TGA	Preliminary							EOG7454T4						No	Comparison	Unbiased			http://broadinstitute.org/compbio1/cav.php?alnset=AgamP3&interval=chr2L:12955042-12955503&strand=+&prologue=90&epilogue=90&spliceSites=AgamP&hideInserts&showCoords&rfc=start&footer=AGAP005245-RJ
AGAP005245-RK	AGAP005245		A. gambiae	AgamP4	AgamP4.2	chr2L:12980093-12980200	+	36	TGA-C	TGA								EOG7454T4						No	Comparison				http://broadinstitute.org/compbio1/cav.php?alnset=AgamP3&interval=chr2L:12980093-12980200&strand=+&prologue=90&epilogue=90&spliceSites=AgamP&hideInserts&showCoords&rfc=start&footer=AGAP005245-RK
AGAP005258-RA	AGAP005258		A. gambiae	AgamP4	AgamP4.2	chr2L:13331898-13331993	+	32	TGA-A	TGA	Preliminary							EOG74NGZQ	FBgn0263980	CG43729-RA				No	Comparison	Unbiased			http://broadinstitute.org/compbio1/cav.php?alnset=AgamP3&interval=chr2L:13331898-13331993&strand=+&prologue=90&epilogue=90&spliceSites=AgamP&hideInserts&showCoords&rfc=start&footer=AGAP005258-RA
AGAP005327-RA	AGAP005327		A. gambiae	AgamP4	AgamP4.2	chr2L:14115470-14115487	+	6	TGA-C	TGA								EOG77TBNW	FBgn0086691	UK114-RB	FBtr0332376	RT		No			No		http://broadinstitute.org/compbio1/cav.php?alnset=AgamP3&interval=chr2L:14115470-14115487&strand=+&prologue=90&epilogue=90&spliceSites=AgamP&hideInserts&showCoords&rfc=start&footer=AGAP005327-RA	http://broadinstitute.org/compbio1/cav.php?alnset=dm3&interval=chr2L:15274245-15274268&strand=-&prologue=90&epilogue=90&spliceSites=dm&hideInserts&showCoords&rfc=start&footer=FBtr0332376
AGAP005356-RA	AGAP005356		A. gambiae	AgamP4	AgamP4.2	chr2L:14607017-14607028	+	4	TGA-T	TGA							RNA Structure	EOG7VJ4F6						No	Comparison				http://broadinstitute.org/compbio1/cav.php?alnset=AgamP3&interval=chr2L:14607017-14607028&strand=+&prologue=90&epilogue=90&spliceSites=AgamP&hideInserts&showCoords&rfc=start&footer=AGAP005356-RA
AGAP005393-RA	AGAP005393		A. gambiae	AgamP4	AgamP4.2	chr2L:14909287-14909379	+	31	TAA-G	TAA	Preliminary							EOG7WTFJD	FBgn0014009	Rab2-RB	FBtr0336658	Ambiguous		No		Unbiased			http://broadinstitute.org/compbio1/cav.php?alnset=AgamP3&interval=chr2L:14909287-14909379&strand=+&prologue=90&epilogue=90&spliceSites=AgamP&hideInserts&showCoords&rfc=start&footer=AGAP005393-RA	http://broadinstitute.org/compbio1/cav.php?alnset=dm3&interval=chr2R:2586050-2586055&strand=+&prologue=90&epilogue=90&spliceSites=dm&hideInserts&showCoords&rfc=start&footer=FBtr0336658
AGAP005408-RA	AGAP005408		A. gambiae	AgamP4	AgamP4.2	chr2L:15189310-15189324	-	5	TAG-C	TAG								EOG7ZH7M1	FBgn0035708	CG8398-RA	FBtr0076978	RT		Yes	Ancient	Unbiased	No		http://broadinstitute.org/compbio1/cav.php?alnset=AgamP3&interval=chr2L:15189310-15189324&strand=-&prologue=90&epilogue=90&spliceSites=AgamP&hideInserts&showCoords&rfc=start&footer=AGAP005408-RA	http://broadinstitute.org/compbio1/cav.php?alnset=dm3&interval=chr3L:6611095-6611229&strand=+&prologue=90&epilogue=90&spliceSites=dm&hideInserts&showCoords&rfc=start&footer=FBtr0076978
AGAP005440-RA	AGAP005440		A. gambiae	AgamP4	AgamP4.2	chr2L:15477310-15477390	-	27	TAG-G	TAG	Preliminary							EOG7M6QR1	FBgn0035477	CG14982-RC	FBtr0333134	RT		No		Unbiased	No		http://broadinstitute.org/compbio1/cav.php?alnset=AgamP3&interval=chr2L:15477310-15477390&strand=-&prologue=90&epilogue=90&spliceSites=AgamP&hideInserts&showCoords&rfc=start&footer=AGAP005440-RA	http://broadinstitute.org/compbio1/cav.php?alnset=dm3&interval=chr3L:3946152-3946202&strand=+&prologue=90&epilogue=90&spliceSites=dm&hideInserts&showCoords&rfc=start&footer=FBtr0333134
AGAP005567-RA	AGAP005567		A. gambiae	AgamP4	AgamP4.2	chr2L:17316196-17316225	+	10	TAG-C	TAG	Preliminary							EOG767DST	FBgn0024179	wit-RA	FBtr0073279	RT		No		Unbiased	No		http://broadinstitute.org/compbio1/cav.php?alnset=AgamP3&interval=chr2L:17316196-17316225&strand=+&prologue=90&epilogue=90&spliceSites=AgamP&hideInserts&showCoords&rfc=start&footer=AGAP005567-RA	http://broadinstitute.org/compbio1/cav.php?alnset=dm3&interval=chr3L:4065214-4065243&strand=-&prologue=90&epilogue=90&spliceSites=dm&hideInserts&showCoords&rfc=start&footer=FBtr0073279
AGAP005599-RA	AGAP005599		A. gambiae	AgamP4	AgamP4.2	chr2L:17739676-17739729	+	18	TAG-A	TAG	Preliminary							EOG7JHXNH	FBgn0264908	pHCl-RR	FBtr0343801	RT		Yes	Ancient	Unbiased	No		http://broadinstitute.org/compbio1/cav.php?alnset=AgamP3&interval=chr2L:17739676-17739729&strand=+&prologue=90&epilogue=90&spliceSites=AgamP&hideInserts&showCoords&rfc=start&footer=AGAP005599-RA	http://broadinstitute.org/compbio1/cav.php?alnset=dm3&interval=chr3L:15844846-15844851&strand=-&prologue=90&epilogue=90&spliceSites=dm&hideInserts&showCoords&rfc=start&footer=FBtr0343801
AGAP005633-RA	AGAP005633		A. gambiae	AgamP4	AgamP4.2	chr2L:18044209-18044226	+	6	TGA-G	TGA								EOG71PCT0	FBgn0035267	CG13921-RF	FBtr0334072	RT		Yes	Ancient		No		http://broadinstitute.org/compbio1/cav.php?alnset=AgamP3&interval=chr2L:18044209-18044226&strand=+&prologue=90&epilogue=90&spliceSites=AgamP&hideInserts&showCoords&rfc=start&footer=AGAP005633-RA	http://broadinstitute.org/compbio1/cav.php?alnset=dm3&interval=chr3L:1751808-1751837&strand=+&prologue=90&epilogue=90&spliceSites=dm&hideInserts&showCoords&rfc=start&footer=FBtr0334072
AGAP005641-RA	AGAP005641		A. gambiae	AgamP4	AgamP4.2	chr2L:18131953-18132153	-	67	TAG-G	TAG								EOG7BCZW9	FBgn0036661	CG9705-RC	FBtr0333607	Non-RT		No	Comparison				http://broadinstitute.org/compbio1/cav.php?alnset=AgamP3&interval=chr2L:18131953-18132153&strand=-&prologue=90&epilogue=90&spliceSites=AgamP&hideInserts&showCoords&rfc=start&footer=AGAP005641-RA	http://broadinstitute.org/compbio1/cav.php?alnset=dm3&interval=chr3L:16774939-16774944&strand=+&prologue=90&epilogue=90&spliceSites=dm&hideInserts&showCoords&rfc=start&footer=FBtr0333607
AGAP005684-RA	AGAP005684		A. gambiae	AgamP4	AgamP4.2	chr2L:18745920-18745949	+	10	TGA-C	TGA	Preliminary							EOG7XHJ74	FBgn0035540	Syx17-RA	FBtr0073293	RT		No		Unbiased	No		http://broadinstitute.org/compbio1/cav.php?alnset=AgamP3&interval=chr2L:18745920-18745949&strand=+&prologue=90&epilogue=90&spliceSites=AgamP&hideInserts&showCoords&rfc=start&footer=AGAP005684-RA	http://broadinstitute.org/compbio1/cav.php?alnset=dm3&interval=chr3L:4404849-4404983&strand=+&prologue=90&epilogue=90&spliceSites=dm&hideInserts&showCoords&rfc=start&footer=FBtr0073293
AGAP005716-RA	AGAP005716		A. gambiae	AgamP4	AgamP4.2	chr2L:19567192-19567224	+	11	TGA-C	TGA	Preliminary							EOG7VQVWF	FBgn0035815	Snmp2-RD	FBtr0334649	Non-RT		No	Comparison	Unbiased			http://broadinstitute.org/compbio1/cav.php?alnset=AgamP3&interval=chr2L:19567192-19567224&strand=+&prologue=90&epilogue=90&spliceSites=AgamP&hideInserts&showCoords&rfc=start&footer=AGAP005716-RA	http://broadinstitute.org/compbio1/cav.php?alnset=dm3&interval=chr3L:7726400-7726552&strand=-&prologue=90&epilogue=90&spliceSites=dm&hideInserts&showCoords&rfc=start&footer=FBtr0334649
AGAP005729-RA	AGAP005729		A. gambiae	AgamP4	AgamP4.2	chr2L:19791460-19791507	-	16	TGA-G	TGA								EOG793NQX	FBgn0005640	Eip63E-RD	FBtr0073131	RT		No		Unbiased	Yes		http://broadinstitute.org/compbio1/cav.php?alnset=AgamP3&interval=chr2L:19791460-19791581+chr2L:19791665-19791680&strand=-&startTrPos=91&prologue=90&epilogue=90&spliceSites=AgamP&hideInserts&showCoords&rfc=start&footer=AGAP005729-RA	http://broadinstitute.org/compbio1/cav.php?alnset=dm3&interval=chr3L:3600467-3600491+chr3L:3607502-3607614&strand=+&startTrPos=91&prologue=90&epilogue=90&spliceSites=dm&hideInserts&showCoords&rfc=start&footer=FBtr0073131
AGAP005737-RA	AGAP005737		A. gambiae	AgamP4	AgamP4.2	chr2L:20024721-20025203	+	161	TAG-C	TAG	Preliminary							EOG74Z3Q8	FBgn0035914	CG6282-RA	FBtr0076636	RT		Yes	Ancient	Unbiased	No		http://broadinstitute.org/compbio1/cav.php?alnset=AgamP3&interval=chr2L:20024721-20025203&strand=+&prologue=90&epilogue=90&spliceSites=AgamP&hideInserts&showCoords&rfc=start&footer=AGAP005737-RA	http://broadinstitute.org/compbio1/cav.php?alnset=dm3&interval=chr3L:8608512-8609000&strand=+&prologue=90&epilogue=90&spliceSites=dm&hideInserts&showCoords&rfc=start&footer=FBtr0076636
AGAP005831-RA	AGAP005831		A. gambiae	AgamP4	AgamP4.2	chr2L:22279174-22279212	-	13	TGA-G	TGA	Preliminary							EOG78Q5SF	FBgn0267351	Topors-RA				No	Comparison	Unbiased			http://broadinstitute.org/compbio1/cav.php?alnset=AgamP3&interval=chr2L:22279174-22279212&strand=-&prologue=90&epilogue=90&spliceSites=AgamP&hideInserts&showCoords&rfc=start&footer=AGAP005831-RA
AGAP005878-RA	AGAP005878		A. gambiae	AgamP4	AgamP4.2	chr2L:23058812-23059411	-	200	TAG-C	TAG								EOG764JK9	FBgn0086680	vvl-RA	FBtr0076944	RT		Yes	Ancient	Unbiased	No		http://broadinstitute.org/compbio1/cav.php?alnset=AgamP3&interval=chr2L:23058812-23059411&strand=-&prologue=90&epilogue=90&spliceSites=AgamP&hideInserts&showCoords&rfc=start&footer=AGAP005878-RA	http://broadinstitute.org/compbio1/cav.php?alnset=dm3&interval=chr3L:6785210-6786067&strand=+&prologue=90&epilogue=90&spliceSites=dm&hideInserts&showCoords&rfc=start&footer=FBtr0076944
AGAP005898-RA	AGAP005898		A. gambiae	AgamP4	AgamP4.2	chr2L:23430018-23430041	+	8	TGA-C	TGA								EOG7NSNJT	FBgn0011817	nmo-RH	FBtr0333223	RT		Yes	Ancient		No		http://broadinstitute.org/compbio1/cav.php?alnset=AgamP3&interval=chr2L:23425942-23425976+chr2L:23429963-23430041&strand=+&startTrPos=91&prologue=90&epilogue=90&spliceSites=AgamP&hideInserts&showCoords&rfc=start&footer=AGAP005898-RA	http://broadinstitute.org/compbio1/cav.php?alnset=dm3&interval=chr3L:8040666-8040700+chr3L:8042969-8043050&strand=+&startTrPos=91&prologue=90&epilogue=90&spliceSites=dm&hideInserts&showCoords&rfc=start&footer=FBtr0333223
AGAP005901-RB	AGAP005901		A. gambiae	AgamP4	AgamP4.2	chr2L:23482905-23484056	+	384	TGA-C	TGA	Preliminary							EOG7JQP4B	FBgn0262579	Ect4-RE	FBtr0304994	Non-RT		No	Comparison	Unbiased			http://broadinstitute.org/compbio1/cav.php?alnset=AgamP3&interval=chr2L:23482905-23484056&strand=+&prologue=90&epilogue=90&spliceSites=AgamP&hideInserts&showCoords&rfc=start&footer=AGAP005901-RB	http://broadinstitute.org/compbio1/cav.php?alnset=dm3&interval=chr3L:8098853-8098888&strand=+&prologue=90&epilogue=90&spliceSites=dm&hideInserts&showCoords&rfc=start&footer=FBtr0304994
AGAP005916-RA	AGAP005916		A. gambiae	AgamP4	AgamP4.2	chr2L:23649311-23649403	-	31	TGA-T	TGA								EOG7QP643	FBgn0035853	Ubc12-RC	FBtr0332139	Ambiguous		No					http://broadinstitute.org/compbio1/cav.php?alnset=AgamP3&interval=chr2L:23649311-23649403&strand=-&prologue=90&epilogue=90&spliceSites=AgamP&hideInserts&showCoords&rfc=start&footer=AGAP005916-RA	http://broadinstitute.org/compbio1/cav.php?alnset=dm3&interval=chr3L:8189810-8189839&strand=-&prologue=90&epilogue=90&spliceSites=dm&hideInserts&showCoords&rfc=start&footer=FBtr0332139
AGAP005980-RA	AGAP005980		A. gambiae	AgamP4	AgamP4.2	chr2L:24447517-24447639	+	41	TGA-C	TGA							RNA Structure	EOG79SRDV	FBgn0050491	CG30491-RB	FBtr0336997	Non-RT		No	Comparison				http://broadinstitute.org/compbio1/cav.php?alnset=AgamP3&interval=chr2L:24447517-24447639&strand=+&prologue=90&epilogue=90&spliceSites=AgamP&hideInserts&showCoords&rfc=start&footer=AGAP005980-RA	http://broadinstitute.org/compbio1/cav.php?alnset=dm3&interval=chr2R:3544206-3544217&strand=+&prologue=90&epilogue=90&spliceSites=dm&hideInserts&showCoords&rfc=start&footer=FBtr0336997
AGAP006059-RA	AGAP006059		A. gambiae	AgamP4	AgamP4.2	chr2L:25801746-25801799	-	18	TGA-C	TGA	Preliminary	Double	14				RNA Structure	EOG7V1S6J	FBgn0052206	CG32206-RB	FBtr0089796	RT		Yes	Ancient	Unbiased	No		http://broadinstitute.org/compbio1/cav.php?alnset=AgamP3&interval=chr2L:25801704-25801799&strand=-&prologue=90&epilogue=90&spliceSites=AgamP&hideInserts&showCoords&rfc=start&footer=AGAP006059-RA	http://broadinstitute.org/compbio1/cav.php?alnset=dm3&interval=chr3L:19336317-19336370&strand=-&prologue=90&epilogue=90&spliceSites=dm&hideInserts&showCoords&rfc=start&footer=FBtr0089796
AGAP006133-RA	AGAP006133		A. gambiae	AgamP4	AgamP4.2	chr2L:27049091-27049135	-	15	TAG-T	TAG							RNA Structure	EOG7M6QQ8	FBgn0000541	E(bx)-RJ	FBtr0332104	Non-RT		No	Comparison				http://broadinstitute.org/compbio1/cav.php?alnset=AgamP3&interval=chr2L:27049091-27049135&strand=-&prologue=90&epilogue=90&spliceSites=AgamP&hideInserts&showCoords&rfc=start&footer=AGAP006133-RA	http://broadinstitute.org/compbio1/cav.php?alnset=dm3&interval=chr3L:234251-234298&strand=-&prologue=90&epilogue=90&spliceSites=dm&hideInserts&showCoords&rfc=start&footer=FBtr0332104
AGAP006173-RA	AGAP006173		A. gambiae	AgamP4	AgamP4.2	chr2L:27653072-27653122	-	17	TGA-T	TGA	Preliminary							EOG7CZWPD	FBgn0033017	CG10465-RA	FBtr0086094	Non-RT		No	Comparison	Unbiased			http://broadinstitute.org/compbio1/cav.php?alnset=AgamP3&interval=chr2L:27653072-27653122&strand=-&prologue=90&epilogue=90&spliceSites=AgamP&hideInserts&showCoords&rfc=start&footer=AGAP006173-RA	http://broadinstitute.org/compbio1/cav.php?alnset=dm3&interval=chr2R:1227269-1227292&strand=-&prologue=90&epilogue=90&spliceSites=dm&hideInserts&showCoords&rfc=start&footer=FBtr0086094
AGAP006242-RA	AGAP006242		A. gambiae	AgamP4	AgamP4.2	chr2L:28588454-28588546	+	31	TGA-C	TGA	Preliminary							EOG7GBSFK	FBgn0036056	CG6709-RA				No	Comparison	Unbiased			http://broadinstitute.org/compbio1/cav.php?alnset=AgamP3&interval=chr2L:28588454-28588546&strand=+&prologue=90&epilogue=90&spliceSites=AgamP&hideInserts&showCoords&rfc=start&footer=AGAP006242-RA
AGAP006346-RA	AGAP006346		A. gambiae	AgamP4	AgamP4.2	chr2L:30128728-30128757	-	10	TAA-C	TAA	Preliminary							EOG7H1W2P	FBgn0086676	spin-RE				No	Comparison	Unbiased			http://broadinstitute.org/compbio1/cav.php?alnset=AgamP3&interval=chr2L:30128728-30128757&strand=-&prologue=90&epilogue=90&spliceSites=AgamP&hideInserts&showCoords&rfc=start&footer=AGAP006346-RA
AGAP006382-RA	AGAP006382		A. gambiae	AgamP4	AgamP4.2	chr2L:31014469-31014492	+	8	TGA-G	TGA							RNA Structure	EOG7454S7						No	Comparison				http://broadinstitute.org/compbio1/cav.php?alnset=AgamP3&interval=chr2L:31014469-31014492&strand=+&prologue=90&epilogue=90&spliceSites=AgamP&hideInserts&showCoords&rfc=start&footer=AGAP006382-RA
AGAP006403-RA	AGAP006403		A. gambiae	AgamP4	AgamP4.2	chr2L:31292789-31292809	+	7	TGA-G	TGA								EOG7TV1QX	FBgn0005624	Psc-RC	FBtr0345375	Non-RT		No	Comparison				http://broadinstitute.org/compbio1/cav.php?alnset=AgamP3&interval=chr2L:31292789-31292809&strand=+&prologue=90&epilogue=90&spliceSites=AgamP&hideInserts&showCoords&rfc=start&footer=AGAP006403-RA	http://broadinstitute.org/compbio1/cav.php?alnset=dm3&interval=chr2R:8853996-8854022&strand=-&prologue=90&epilogue=90&spliceSites=dm&hideInserts&showCoords&rfc=start&footer=FBtr0345375
AGAP006444-RA	AGAP006444		A. gambiae	AgamP4	AgamP4.2	chr2L:32185812-32185865	+	18	TGA-C	TGA	Preliminary						RNA Structure	EOG7HJ785	FBgn0052432	CG32432-RA				No	Comparison	Unbiased			http://broadinstitute.org/compbio1/cav.php?alnset=AgamP3&interval=chr2L:32185812-32185865&strand=+&prologue=90&epilogue=90&spliceSites=AgamP&hideInserts&showCoords&rfc=start&footer=AGAP006444-RA
AGAP006454-RA	AGAP006454		A. gambiae	AgamP4	AgamP4.2	chr2L:32305731-32305862	-	44	TAA-G	TAA								EOG790SH8						No	Comparison				http://broadinstitute.org/compbio1/cav.php?alnset=AgamP3&interval=chr2L:32305731-32305862&strand=-&prologue=90&epilogue=90&spliceSites=AgamP&hideInserts&showCoords&rfc=start&footer=AGAP006454-RA
AGAP006474-RA	AGAP006474		A. gambiae	AgamP4	AgamP4.2	chr2L:32674673-32674695+chr2L:32674763-32674853	+	38	TGA-C	TGA	Preliminary	Double	6	Triple	7			EOG754V5M	FBgn0036980	RhoBTB-RA	FBtr0078185	RT		Yes	Ancient	Unbiased	No		http://broadinstitute.org/compbio1/cav.php?alnset=AgamP3&interval=chr2L:32674673-32674695+chr2L:32674763-32674892&strand=+&prologue=90&epilogue=90&spliceSites=AgamP&hideInserts&showCoords&rfc=start&footer=AGAP006474-RA	http://broadinstitute.org/compbio1/cav.php?alnset=dm3&interval=chr3L:20374799-20374821+chr3L:20374892-20374982&strand=+&prologue=90&epilogue=90&spliceSites=dm&hideInserts&showCoords&rfc=start&footer=FBtr0078185
AGAP006475-RA	AGAP006475		A. gambiae	AgamP4	AgamP4.2	chr2L:32681036-32681089	-	18	TGA-T	TGA	Preliminary							EOG7QCKBZ	FBgn0010051	Itp-r83A-RA				No	Comparison	Unbiased			http://broadinstitute.org/compbio1/cav.php?alnset=AgamP3&interval=chr2L:32681036-32681176+chr2L:32681254-32681256&strand=-&startTrPos=91&prologue=90&epilogue=90&spliceSites=AgamP&hideInserts&showCoords&rfc=start&footer=AGAP006475-RA
AGAP006496-RA	AGAP006496		A. gambiae	AgamP4	AgamP4.2	chr2L:33023261-33023290	-	10	TGA-G	TGA		Double	28					EOG7ND5MC						No	Comparison				http://broadinstitute.org/compbio1/cav.php?alnset=AgamP3&interval=chr2L:33023177-33023290&strand=-&prologue=90&epilogue=90&spliceSites=AgamP&hideInserts&showCoords&rfc=start&footer=AGAP006496-RA
AGAP006528-RA	AGAP006528		A. gambiae	AgamP4	AgamP4.2	chr2L:33920822-33921007	+	62	TGA-T	TGA	Preliminary						RNA Structure	EOG7CCP71	FBgn0000414	Dab-RA	FBtr0075318	RT		Yes	Ancient	Unbiased	No		http://broadinstitute.org/compbio1/cav.php?alnset=AgamP3&interval=chr2L:33920822-33921007&strand=+&prologue=90&epilogue=90&spliceSites=AgamP&hideInserts&showCoords&rfc=start&footer=AGAP006528-RA	http://broadinstitute.org/compbio1/cav.php?alnset=dm3&interval=chr3L:16716442-16716849&strand=+&prologue=90&epilogue=90&spliceSites=dm&hideInserts&showCoords&rfc=start&footer=FBtr0075318
AGAP006532-RA	AGAP006532		A. gambiae	AgamP4	AgamP4.2	chr2L:33945915-33945917	+	1	TAG-T	TAG		Double	183			Double-Stop		EOG7GJHW7	FBgn0261445	sgl-RA	FBtr0076938	Ambiguous		No					http://broadinstitute.org/compbio1/cav.php?alnset=AgamP3&interval=chr2L:33945915-33946466&strand=+&prologue=90&epilogue=90&spliceSites=AgamP&hideInserts&showCoords&rfc=start&footer=AGAP006532-RA	http://broadinstitute.org/compbio1/cav.php?alnset=dm3&interval=chr3L:6953208-6953285&strand=-&prologue=90&epilogue=90&spliceSites=dm&hideInserts&showCoords&rfc=start&footer=FBtr0076938
AGAP006536-RA	AGAP006536		A. gambiae	AgamP4	AgamP4.2	chr2L:34016198-34016263	+	22	TAA-C	TAA								EOG7M108G	FBgn0013751	Awh-RA				No	Comparison				http://broadinstitute.org/compbio1/cav.php?alnset=AgamP3&interval=chr2L:34016032-34016095+chr2L:34016172-34016263&strand=+&startTrPos=91&prologue=90&epilogue=90&spliceSites=AgamP&hideInserts&showCoords&rfc=start&footer=AGAP006536-RA
AGAP006537-RA	AGAP006537		A. gambiae	AgamP4	AgamP4.2	chr2L:34024345-34024404	+	20	TGA-C	TGA								EOG7M108G	FBgn0013751	Awh-RA				No	Comparison				http://broadinstitute.org/compbio1/cav.php?alnset=AgamP3&interval=chr2L:34024345-34024404&strand=+&prologue=90&epilogue=90&spliceSites=AgamP&hideInserts&showCoords&rfc=start&footer=AGAP006537-RA
AGAP006590-RA	AGAP006590		A. gambiae	AgamP4	AgamP4.2	chr2L:34294403-34294519	-	39	TAG-C	TAG	Preliminary						RNA Structure	EOG7R8DHC	FBgn0085447	sif-RF	FBtr0112712	RT		Yes	Ancient	Unbiased	No		http://broadinstitute.org/compbio1/cav.php?alnset=AgamP3&interval=chr2L:34294403-34294519&strand=-&prologue=90&epilogue=90&spliceSites=AgamP&hideInserts&showCoords&rfc=start&footer=AGAP006590-RA	http://broadinstitute.org/compbio1/cav.php?alnset=dm3&interval=chr3L:5735149-5735322&strand=+&prologue=90&epilogue=90&spliceSites=dm&hideInserts&showCoords&rfc=start&footer=FBtr0112712
AGAP006606-RA	AGAP006606		A. gambiae	AgamP4	AgamP4.2	chr2L:34687987-34688055	-	23	TGA-C	TGA	Preliminary							EOG7P0D22						No	Comparison	Unbiased			http://broadinstitute.org/compbio1/cav.php?alnset=AgamP3&interval=chr2L:34687987-34688055&strand=-&prologue=90&epilogue=90&spliceSites=AgamP&hideInserts&showCoords&rfc=start&footer=AGAP006606-RA
AGAP006653-RA	AGAP006653		A. gambiae	AgamP4	AgamP4.2	chr2L:35709219-35709263	+	15	TGA-T	TGA								EOG76XHGX	FBgn0036697	rogdi-RA	FBtr0075283	Non-RT		No	Comparison				http://broadinstitute.org/compbio1/cav.php?alnset=AgamP3&interval=chr2L:35708491-35708511+chr2L:35709150-35709263&strand=+&startTrPos=91&prologue=90&epilogue=90&spliceSites=AgamP&hideInserts&showCoords&rfc=start&footer=AGAP006653-RA	http://broadinstitute.org/compbio1/cav.php?alnset=dm3&interval=chr3L:17046365-17046385+chr3L:17047398-17047583&strand=+&startTrPos=91&prologue=90&epilogue=90&spliceSites=dm&hideInserts&showCoords&rfc=start&footer=FBtr0075283
AGAP006762-RA	AGAP006762		A. gambiae	AgamP4	AgamP4.2	chr2L:38011942-38011986	+	15	TGA-C	TGA	Preliminary							EOG7VJ4DC	FBgn0085390	Dgk-RG	FBtr0112579	RT		No		Unbiased	No		http://broadinstitute.org/compbio1/cav.php?alnset=AgamP3&interval=chr2L:38011942-38011986&strand=+&prologue=90&epilogue=90&spliceSites=AgamP&hideInserts&showCoords&rfc=start&footer=AGAP006762-RA	http://broadinstitute.org/compbio1/cav.php?alnset=dm3&interval=chr2R:3724211-3724327&strand=-&prologue=90&epilogue=90&spliceSites=dm&hideInserts&showCoords&rfc=start&footer=FBtr0112579
AGAP006776-RA	AGAP006776		A. gambiae	AgamP4	AgamP4.2	chr2L:38134171-38134185	-	5	TGA-C	TGA	Preliminary							EOG7ZM3T8	FBgn0035106	rno-RD	FBtr0305549	Non-RT		No	Comparison	Unbiased			http://broadinstitute.org/compbio1/cav.php?alnset=AgamP3&interval=chr2L:38134171-38134185&strand=-&prologue=90&epilogue=90&spliceSites=AgamP&hideInserts&showCoords&rfc=start&footer=AGAP006776-RA	http://broadinstitute.org/compbio1/cav.php?alnset=dm3&interval=chr3L:188546-188548&strand=-&prologue=90&epilogue=90&spliceSites=dm&hideInserts&showCoords&rfc=start&footer=FBtr0305549
AGAP006800-RA	AGAP006800		A. gambiae	AgamP4	AgamP4.2	chr2L:38659388-38659471	+	28	TAG-G	TAG	Preliminary							EOG7QCKCZ	FBgn0039350	jigr1-RA				No	Comparison	Unbiased			http://broadinstitute.org/compbio1/cav.php?alnset=AgamP3&interval=chr2L:38659388-38659471&strand=+&prologue=90&epilogue=90&spliceSites=AgamP&hideInserts&showCoords&rfc=start&footer=AGAP006800-RA
AGAP006884-RA	AGAP006884		A. gambiae	AgamP4	AgamP4.2	chr2L:39348566-39348640	-	25	TAG-C	TAG	Preliminary							EOG78133H	FBgn0034854	Golgin245-RA				No	Comparison	Unbiased			http://broadinstitute.org/compbio1/cav.php?alnset=AgamP3&interval=chr2L:39348566-39348667+chr2L:39348731-39348793&strand=-&startTrPos=91&prologue=90&epilogue=90&spliceSites=AgamP&hideInserts&showCoords&rfc=start&footer=AGAP006884-RA
AGAP006942-RA	AGAP006942		A. gambiae	AgamP4	AgamP4.2	chr2L:40187649-40187747	+	33	TAG-A	TAG	Preliminary							EOG7RC8RD	FBgn0042177	CG32164-RA				No	Comparison	Unbiased			http://broadinstitute.org/compbio1/cav.php?alnset=AgamP3&interval=chr2L:40187649-40187747&strand=+&prologue=90&epilogue=90&spliceSites=AgamP&hideInserts&showCoords&rfc=start&footer=AGAP006942-RA
AGAP006943-RA	AGAP006943		A. gambiae	AgamP4	AgamP4.2	chr2L:40190483-40190503	-	7	TAG-C	TAG								EOG77DVP9	FBgn0036662	CG9706-RB	FBtr0075327	RT		Yes	Ancient		No		http://broadinstitute.org/compbio1/cav.php?alnset=AgamP3&interval=chr2L:40190483-40190503&strand=-&prologue=90&epilogue=90&spliceSites=AgamP&hideInserts&showCoords&rfc=start&footer=AGAP006943-RA	http://broadinstitute.org/compbio1/cav.php?alnset=dm3&interval=chr3L:16778152-16778166&strand=+&prologue=90&epilogue=90&spliceSites=dm&hideInserts&showCoords&rfc=start&footer=FBtr0075327
AGAP007008-RA	AGAP007008		A. gambiae	AgamP4	AgamP4.2	chr2L:40792437-40792493	-	19	TAA-C	TAA								EOG7X9SPZ	FBgn0259145	CG42260-RD	FBtr0330241	RT		Yes	Ancient		No		http://broadinstitute.org/compbio1/cav.php?alnset=AgamP3&interval=chr2L:40792437-40792493&strand=-&prologue=90&epilogue=90&spliceSites=AgamP&hideInserts&showCoords&rfc=start&footer=AGAP007008-RA	http://broadinstitute.org/compbio1/cav.php?alnset=dm3&interval=chr2R:18631317-18631376&strand=-&prologue=90&epilogue=90&spliceSites=dm&hideInserts&showCoords&rfc=start&footer=FBtr0330241
AGAP007046-RA	AGAP007046		A. gambiae	AgamP4	AgamP4.2	chr2L:41624643-41624687	-	15	TGA-T	TGA	Preliminary						RNA Structure	EOG7PKMG3	FBgn0005564	Shal-RA				No	Comparison	Unbiased			http://broadinstitute.org/compbio1/cav.php?alnset=AgamP3&interval=chr2L:41624643-41624711+chr2L:41631689-41631754&strand=-&startTrPos=91&prologue=90&epilogue=90&spliceSites=AgamP&hideInserts&showCoords&rfc=start&footer=AGAP007046-RA
AGAP007080-RA	AGAP007080		A. gambiae	AgamP4	AgamP4.2	chr2L:42229998-42230021	-	8	TGA-T	TGA	Preliminary							EOG75R2M5	FBgn0045063	fdl-RF	FBtr0346633	RT		Yes	Ancient	Unbiased	No		http://broadinstitute.org/compbio1/cav.php?alnset=AgamP3&interval=chr2L:42229998-42230021&strand=-&prologue=90&epilogue=90&spliceSites=AgamP&hideInserts&showCoords&rfc=start&footer=AGAP007080-RA	http://broadinstitute.org/compbio1/cav.php?alnset=dm3&interval=chr2R:8375933-8375944&strand=-&prologue=90&epilogue=90&spliceSites=dm&hideInserts&showCoords&rfc=start&footer=FBtr0346633
AGAP007106-RA	AGAP007106		A. gambiae	AgamP4	AgamP4.2	chr2L:42800422-42800487	-	22	TGA-T	TGA	Preliminary							EOG7PCVZT	FBgn0016756	Ubp64E-RD	FBtr0306259	Non-RT		No	Comparison	Unbiased			http://broadinstitute.org/compbio1/cav.php?alnset=AgamP3&interval=chr2L:42800422-42800487&strand=-&prologue=90&epilogue=90&spliceSites=AgamP&hideInserts&showCoords&rfc=start&footer=AGAP007106-RA	http://broadinstitute.org/compbio1/cav.php?alnset=dm3&interval=chr3L:5754485-5754496&strand=+&prologue=90&epilogue=90&spliceSites=dm&hideInserts&showCoords&rfc=start&footer=FBtr0306259
AGAP007108-RA	AGAP007108		A. gambiae	AgamP4	AgamP4.2	chr2L:42829316-42829432	+	39	TGA-G	TGA	Preliminary							EOG7PW75J	FBgn0067864	Patj-RA	FBtr0301625	Non-RT		No	Comparison	Unbiased			http://broadinstitute.org/compbio1/cav.php?alnset=AgamP3&interval=chr2L:42829316-42829432&strand=+&prologue=90&epilogue=90&spliceSites=AgamP&hideInserts&showCoords&rfc=start&footer=AGAP007108-RA	http://broadinstitute.org/compbio1/cav.php?alnset=dm3&interval=chr3L:1801825-1801875&strand=+&prologue=90&epilogue=90&spliceSites=dm&hideInserts&showCoords&rfc=start&footer=FBtr0301625
AGAP007302-RA	AGAP007302		A. gambiae	AgamP4	AgamP4.2	chr2L:45100319-45100594	-	92	TGA-C	TGA	Preliminary							EOG7N3JVT	FBgn0259977	Tdc1-RA	FBtr0086143	Non-RT		No	Comparison	Unbiased			http://broadinstitute.org/compbio1/cav.php?alnset=AgamP3&interval=chr2L:45100319-45100594&strand=-&prologue=90&epilogue=90&spliceSites=AgamP&hideInserts&showCoords&rfc=start&footer=AGAP007302-RA	http://broadinstitute.org/compbio1/cav.php?alnset=dm3&interval=chr2R:2564769-2564810&strand=-&prologue=90&epilogue=90&spliceSites=dm&hideInserts&showCoords&rfc=start&footer=FBtr0086143
AGAP007333-RA	AGAP007333		A. gambiae	AgamP4	AgamP4.2	chr2L:45633849-45633893	+	15	TAG-C	TAG								EOG79H4PX	FBgn0015806	S6k-RA				No	Comparison				http://broadinstitute.org/compbio1/cav.php?alnset=AgamP3&interval=chr2L:45633682-45633770+chr2L:45633848-45633893&strand=+&startTrPos=91&prologue=90&epilogue=90&spliceSites=AgamP&hideInserts&showCoords&rfc=start&footer=AGAP007333-RA
AGAP007367-RA	AGAP007367		A. gambiae	AgamP4	AgamP4.2	chr2L:46108937-46108984	+	16	TGA-G	TGA	Preliminary							EOG7G51XB	FBgn0034136	DAT-RA	FBtr0087125	RT		Yes	Ancient	Unbiased	No		http://broadinstitute.org/compbio1/cav.php?alnset=AgamP3&interval=chr2L:46108937-46108984&strand=+&prologue=90&epilogue=90&spliceSites=AgamP&hideInserts&showCoords&rfc=start&footer=AGAP007367-RA	http://broadinstitute.org/compbio1/cav.php?alnset=dm3&interval=chr2R:12446854-12446892&strand=-&prologue=90&epilogue=90&spliceSites=dm&hideInserts&showCoords&rfc=start&footer=FBtr0087125
AGAP007373-RA	AGAP007373		A. gambiae	AgamP4	AgamP4.2	chr2L:46136701-46136712	-	4	TGA-C	TGA								EOG78Q5SS	FBgn0029837	Tsp5D-RB	FBtr0114466	RT		Yes	Ancient	Unbiased	No		http://broadinstitute.org/compbio1/cav.php?alnset=AgamP3&interval=chr2L:46136701-46136712&strand=-&prologue=90&epilogue=90&spliceSites=AgamP&hideInserts&showCoords&rfc=start&footer=AGAP007373-RA	http://broadinstitute.org/compbio1/cav.php?alnset=dm3&interval=chrX:5963983-5963994&strand=-&prologue=90&epilogue=90&spliceSites=dm&hideInserts&showCoords&rfc=start&footer=FBtr0114466
AGAP007485-RA	AGAP007485		A. gambiae	AgamP4	AgamP4.2	chr2L:46858480-46858530	+	17	TGA-T	TGA	Preliminary							EOG7V1S7R	FBgn0034626	CG10795-RA	FBtr0071609	RT		Yes	Ancient	Unbiased	No		http://broadinstitute.org/compbio1/cav.php?alnset=AgamP3&interval=chr2L:46858480-46858530&strand=+&prologue=90&epilogue=90&spliceSites=AgamP&hideInserts&showCoords&rfc=start&footer=AGAP007485-RA	http://broadinstitute.org/compbio1/cav.php?alnset=dm3&interval=chr2R:17270991-17271065&strand=-&prologue=90&epilogue=90&spliceSites=dm&hideInserts&showCoords&rfc=start&footer=FBtr0071609
AGAP007512-RA	AGAP007512		A. gambiae	AgamP4	AgamP4.2	chr2L:47106986-47107009	+	8	TGA-G	TGA	Preliminary							EOG7NKX29	FBgn0004373	fwd-RD	FBtr0332841	RT		Yes	Ancient	Unbiased	No		http://broadinstitute.org/compbio1/cav.php?alnset=AgamP3&interval=chr2L:47106986-47107009&strand=+&prologue=90&epilogue=90&spliceSites=AgamP&hideInserts&showCoords&rfc=start&footer=AGAP007512-RA	http://broadinstitute.org/compbio1/cav.php?alnset=dm3&interval=chr3L:306335-306358&strand=-&prologue=90&epilogue=90&spliceSites=dm&hideInserts&showCoords&rfc=start&footer=FBtr0332841
AGAP007522-RA	AGAP007522		A. gambiae	AgamP4	AgamP4.2	chr2L:47143842-47144129	+	96	TGA-C	TGA	Preliminary							EOG7HJ79B	FBgn0003008	or-RA	FBtr0072152	Non-RT		No	Comparison	Unbiased			http://broadinstitute.org/compbio1/cav.php?alnset=AgamP3&interval=chr2L:47143842-47144129&strand=+&prologue=90&epilogue=90&spliceSites=AgamP&hideInserts&showCoords&rfc=start&footer=AGAP007522-RA	http://broadinstitute.org/compbio1/cav.php?alnset=dm3&interval=chr2R:19856301-19856315&strand=+&prologue=90&epilogue=90&spliceSites=dm&hideInserts&showCoords&rfc=start&footer=FBtr0072152
AGAP007548-RA	AGAP007548		A. gambiae	AgamP4	AgamP4.2	chr2L:47479920-47479988	-	23	TAA-C	TAA	Preliminary							EOG7PW768	FBgn0036260	Rh7-RA	FBtr0076020	Non-RT		No	Comparison	Unbiased			http://broadinstitute.org/compbio1/cav.php?alnset=AgamP3&interval=chr2L:47479920-47479988&strand=-&prologue=90&epilogue=90&spliceSites=AgamP&hideInserts&showCoords&rfc=start&footer=AGAP007548-RA	http://broadinstitute.org/compbio1/cav.php?alnset=dm3&interval=chr3L:12158995-12159081&strand=-&prologue=90&epilogue=90&spliceSites=dm&hideInserts&showCoords&rfc=start&footer=FBtr0076020
AGAP007585-RA	AGAP007585		A. gambiae	AgamP4	AgamP4.2	chr2L:47839470-47839529	-	20	TGA-T	TGA	Preliminary							EOG7CP8XV	FBgn0261698	CG42732-RD	FBtr0303080	RT		Yes	Ancient	Unbiased	No		http://broadinstitute.org/compbio1/cav.php?alnset=AgamP3&interval=chr2L:47839470-47839529&strand=-&prologue=90&epilogue=90&spliceSites=AgamP&hideInserts&showCoords&rfc=start&footer=AGAP007585-RA	http://broadinstitute.org/compbio1/cav.php?alnset=dm3&interval=chr2R:6211181-6211285&strand=-&prologue=90&epilogue=90&spliceSites=dm&hideInserts&showCoords&rfc=start&footer=FBtr0303080
AGAP007623-RA	AGAP007623		A. gambiae	AgamP4	AgamP4.2	chr2L:48362787-48362804	-	6	TGA-T	TGA		Double	25					EOG7R2P1N	FBgn0021760	chb-RB				No	Comparison				http://broadinstitute.org/compbio1/cav.php?alnset=AgamP3&interval=chr2L:48362712-48362892+chr2L:48362974-48362975&strand=-&startTrPos=91&prologue=90&epilogue=90&spliceSites=AgamP&hideInserts&showCoords&rfc=start&footer=AGAP007623-RA
AGAP007646-RA	AGAP007646		A. gambiae	AgamP4	AgamP4.2	chr2L:48665958-48666050	-	31	TAA-T	TAA	Preliminary						RNA Structure	EOG7RZH63	FBgn0034389	Mctp-RA	FBtr0110970	RT		Yes	Ancient	Unbiased	No		http://broadinstitute.org/compbio1/cav.php?alnset=AgamP3&interval=chr2L:48665958-48666131+chr2L:48666205-48666213&strand=-&startTrPos=91&prologue=90&epilogue=90&spliceSites=AgamP&hideInserts&showCoords&rfc=start&footer=AGAP007646-RA	http://broadinstitute.org/compbio1/cav.php?alnset=dm3&interval=chr2R:14661102-14661110+chr2R:14661168-14661458&strand=+&startTrPos=91&prologue=90&epilogue=90&spliceSites=dm&hideInserts&showCoords&rfc=start&footer=FBtr0110970
AGAP007657-RA	AGAP007657		A. gambiae	AgamP4	AgamP4.2	chr2L:48814615-48814650	+	12	TGA-G	TGA							RNA Structure	EOG7SC067	FBgn0010415	Sdc-RK	FBtr0342895	RT		Yes	Ancient		No		http://broadinstitute.org/compbio1/cav.php?alnset=AgamP3&interval=chr2L:48814615-48814650&strand=+&prologue=90&epilogue=90&spliceSites=AgamP&hideInserts&showCoords&rfc=start&footer=AGAP007657-RA	http://broadinstitute.org/compbio1/cav.php?alnset=dm3&interval=chr2R:17282041-17282067&strand=-&prologue=90&epilogue=90&spliceSites=dm&hideInserts&showCoords&rfc=start&footer=FBtr0342895
AGAP007686-RA	AGAP007686		A. gambiae	AgamP4	AgamP4.2	chr2L:49055349-49055381	-	11	TGA-C	TGA								EOG7C8T0N	FBgn0032013	Scgalpha-RA	FBtr0079597	RT		No		Unbiased	No		http://broadinstitute.org/compbio1/cav.php?alnset=AgamP3&interval=chr2L:49055349-49055381&strand=-&prologue=90&epilogue=90&spliceSites=AgamP&hideInserts&showCoords&rfc=start&footer=AGAP007686-RA	http://broadinstitute.org/compbio1/cav.php?alnset=dm3&interval=chr2L:8305164-8305193&strand=+&prologue=90&epilogue=90&spliceSites=dm&hideInserts&showCoords&rfc=start&footer=FBtr0079597
AGAP007712-RA	AGAP007712		A. gambiae	AgamP4	AgamP4.2	chr2L:49190952-49190978	+	9	TGA-T	TGA	Preliminary							EOG7BGV2Q	FBgn0032796	CG10188-RB	FBtr0081282	RT		Yes	Ancient	Unbiased	No		http://broadinstitute.org/compbio1/cav.php?alnset=AgamP3&interval=chr2L:49190952-49190978&strand=+&prologue=90&epilogue=90&spliceSites=AgamP&hideInserts&showCoords&rfc=start&footer=AGAP007712-RA	http://broadinstitute.org/compbio1/cav.php?alnset=dm3&interval=chr2L:19503099-19503128&strand=-&prologue=90&epilogue=90&spliceSites=dm&hideInserts&showCoords&rfc=start&footer=FBtr0081282
AGAP007720-RA	AGAP007720		A. gambiae	AgamP4	AgamP4.2	chr2L:49268946-49268993	-	16	TGA-T	TGA	Preliminary							EOG7HFC1N	FBgn0033500	CG12913-RB	FBtr0339450	Non-RT		No	Comparison	Unbiased			http://broadinstitute.org/compbio1/cav.php?alnset=AgamP3&interval=chr2L:49268946-49268993&strand=-&prologue=90&epilogue=90&spliceSites=AgamP&hideInserts&showCoords&rfc=start&footer=AGAP007720-RA	http://broadinstitute.org/compbio1/cav.php?alnset=dm3&interval=chr2R:6142350-6142427&strand=+&prologue=90&epilogue=90&spliceSites=dm&hideInserts&showCoords&rfc=start&footer=FBtr0339450
AGAP007739-RA	AGAP007739		A. gambiae	AgamP4	AgamP4.2	chr3R:169997-170089	-	31	TGA-G	TGA	Preliminary							EOG74RC71	FBgn0263933	ebi-RA	FBtr0078055	Ambiguous		No		Unbiased			http://broadinstitute.org/compbio1/cav.php?alnset=AgamP3&interval=chr3R:169997-170089&strand=-&prologue=90&epilogue=90&spliceSites=AgamP&hideInserts&showCoords&rfc=start&footer=AGAP007739-RA	http://broadinstitute.org/compbio1/cav.php?alnset=dm3&interval=chr2L:417635-417670&strand=+&prologue=90&epilogue=90&spliceSites=dm&hideInserts&showCoords&rfc=start&footer=FBtr0078055
AGAP007754-RA	AGAP007754		A. gambiae	AgamP4	AgamP4.2	chr3R:273312-273323	-	4	TGA-C	TGA	Preliminary							EOG72CGGS						No	Comparison	Unbiased			http://broadinstitute.org/compbio1/cav.php?alnset=AgamP3&interval=chr3R:273312-273323&strand=-&prologue=90&epilogue=90&spliceSites=AgamP&hideInserts&showCoords&rfc=start&footer=AGAP007754-RA
AGAP007765-RA	AGAP007765		A. gambiae	AgamP4	AgamP4.2	chr3R:498376-498480	-	35	TAA-G	TAA	Preliminary							EOG73JXBV	FBgn0031904	CG5149-RA	FBtr0079469	Non-RT		No	Comparison	Unbiased			http://broadinstitute.org/compbio1/cav.php?alnset=AgamP3&interval=chr3R:498376-498480&strand=-&prologue=90&epilogue=90&spliceSites=AgamP&hideInserts&showCoords&rfc=start&footer=AGAP007765-RA	http://broadinstitute.org/compbio1/cav.php?alnset=dm3&interval=chr2L:7384803-7384886&strand=-&prologue=90&epilogue=90&spliceSites=dm&hideInserts&showCoords&rfc=start&footer=FBtr0079469
AGAP007807-RA	AGAP007807		A. gambiae	AgamP4	AgamP4.2	chr3R:1276294-1276347	+	18	TGA-G	TGA	Preliminary							EOG7QS2B7	FBgn0033639	CG9003-RA	FBtr0088088	RT		Yes	Ancient	Unbiased	No		http://broadinstitute.org/compbio1/cav.php?alnset=AgamP3&interval=chr3R:1276294-1276347&strand=+&prologue=90&epilogue=90&spliceSites=AgamP&hideInserts&showCoords&rfc=start&footer=AGAP007807-RA	http://broadinstitute.org/compbio1/cav.php?alnset=dm3&interval=chr2R:7530514-7530693&strand=-&prologue=90&epilogue=90&spliceSites=dm&hideInserts&showCoords&rfc=start&footer=FBtr0088088
AGAP007846-RA	AGAP007846		A. gambiae	AgamP4	AgamP4.2	chr3R:1866207-1866227	-	7	TGA-G	TGA		Double	13	Triple	120			EOG7ND5KH	FBgn0261509	haf-RF	FBtr0344146	RT		Yes	Ancient		No		http://broadinstitute.org/compbio1/cav.php?alnset=AgamP3&interval=chr3R:1865808-1866227&strand=-&prologue=90&epilogue=90&spliceSites=AgamP&hideInserts&showCoords&rfc=start&footer=AGAP007846-RA	http://broadinstitute.org/compbio1/cav.php?alnset=dm3&interval=chr2L:1606520-1606540&strand=+&prologue=90&epilogue=90&spliceSites=dm&hideInserts&showCoords&rfc=start&footer=FBtr0344146
AGAP007847-RA	AGAP007847		A. gambiae	AgamP4	AgamP4.2	chr3R:1975559-1975612	-	18	TGA-C	TGA	Preliminary							EOG7ZDCBP	FBgn0016930	Dyrk2-RA	FBtr0089288	RT		Yes	Ancient	Unbiased	No		http://broadinstitute.org/compbio1/cav.php?alnset=AgamP3&interval=chr3R:1975559-1975612&strand=-&prologue=90&epilogue=90&spliceSites=AgamP&hideInserts&showCoords&rfc=start&footer=AGAP007847-RA	http://broadinstitute.org/compbio1/cav.php?alnset=dm3&interval=chr2L:14186066-14186137&strand=-&prologue=90&epilogue=90&spliceSites=dm&hideInserts&showCoords&rfc=start&footer=FBtr0089288
AGAP007865-RA	AGAP007865		A. gambiae	AgamP4	AgamP4.2	chr3R:2366328-2366375	+	16	TGA-C	TGA	Preliminary						RNA Structure	EOG7ZQ020	FBgn0032363	CG6509-RD	FBtr0336631	Non-RT		No	Comparison	Unbiased			http://broadinstitute.org/compbio1/cav.php?alnset=AgamP3&interval=chr3R:2366328-2366375&strand=+&prologue=90&epilogue=90&spliceSites=AgamP&hideInserts&showCoords&rfc=start&footer=AGAP007865-RA	http://broadinstitute.org/compbio1/cav.php?alnset=dm3&interval=chr2L:11509249-11509299&strand=-&prologue=90&epilogue=90&spliceSites=dm&hideInserts&showCoords&rfc=start&footer=FBtr0336631
AGAP007886-RA	AGAP007886		A. gambiae	AgamP4	AgamP4.2	chr3R:2472714-2472737	-	8	TGA-G	TGA								EOG7M1090	FBgn0032297	CG17124-RC	FBtr0340246	Non-RT		No	Comparison				http://broadinstitute.org/compbio1/cav.php?alnset=AgamP3&interval=chr3R:2472714-2472779+chr3R:2473024-2473065+chr3R:2474135-2474140&strand=-&startTrPos=91&prologue=90&epilogue=90&spliceSites=AgamP&hideInserts&showCoords&rfc=start&footer=AGAP007886-RA	http://broadinstitute.org/compbio1/cav.php?alnset=dm3&interval=chr2L:10745404-10745571+chr2L:10745635-10745640&strand=-&startTrPos=91&prologue=90&epilogue=90&spliceSites=dm&hideInserts&showCoords&rfc=start&footer=FBtr0340246
AGAP007984-RA	AGAP007984		A. gambiae	AgamP4	AgamP4.2	chr3R:3670908-3670931	+	8	TGA-C	TGA	Preliminary							EOG7R8DHJ	FBgn0031399	mio-RA				No	Comparison	Unbiased			http://broadinstitute.org/compbio1/cav.php?alnset=AgamP3&interval=chr3R:3670908-3670931&strand=+&prologue=90&epilogue=90&spliceSites=AgamP&hideInserts&showCoords&rfc=start&footer=AGAP007984-RA
AGAP007992-RA	AGAP007992		A. gambiae	AgamP4	AgamP4.2	chr3R:3850496-3850537	-	14	TGA-C	TGA								EOG7S57P4	FBgn0031424	VGlut-RA				No	Comparison				http://broadinstitute.org/compbio1/cav.php?alnset=AgamP3&interval=chr3R:3850496-3850537&strand=-&prologue=90&epilogue=90&spliceSites=AgamP&hideInserts&showCoords&rfc=start&footer=AGAP007992-RA
AGAP008009-RA	AGAP008009		A. gambiae	AgamP4	AgamP4.2	chr3R:4024559-4024759	-	67	TAG-G	TAG								EOG7SFVD2	FBgn0015380	drl-RA	FBtr0081195	RT		Yes	Ancient		Yes		http://broadinstitute.org/compbio1/cav.php?alnset=AgamP3&interval=chr3R:4024559-4024759&strand=-&prologue=90&epilogue=90&spliceSites=AgamP&hideInserts&showCoords&rfc=start&footer=AGAP008009-RA	http://broadinstitute.org/compbio1/cav.php?alnset=dm3&interval=chr2L:19207738-19207842&strand=+&prologue=90&epilogue=90&spliceSites=dm&hideInserts&showCoords&rfc=start&footer=FBtr0081195
AGAP008077-RA	AGAP008077		A. gambiae	AgamP4	AgamP4.2	chr3R:5111185-5111214	-	10	TGA-G	TGA								EOG7X6XGB	FBgn0032673	CG7180-RC	FBtr0343822	Non-RT		No	Comparison				http://broadinstitute.org/compbio1/cav.php?alnset=AgamP3&interval=chr3R:5111185-5111295+chr3R:5111366-5111374&strand=-&startTrPos=91&prologue=90&epilogue=90&spliceSites=AgamP&hideInserts&showCoords&rfc=start&footer=AGAP008077-RA	http://broadinstitute.org/compbio1/cav.php?alnset=dm3&interval=chr2L:18181808-18182068&strand=-&prologue=90&epilogue=90&spliceSites=dm&hideInserts&showCoords&rfc=start&footer=FBtr0343822
AGAP008166-RA	AGAP008166		A. gambiae	AgamP4	AgamP4.2	chr3R:6296518-6296583	-	22	TGA-T	TGA								EOG7HN3HM	FBgn0024230	Hs2st-RA	FBtr0081288	Ambiguous		No					http://broadinstitute.org/compbio1/cav.php?alnset=AgamP3&interval=chr3R:6296518-6296583&strand=-&prologue=90&epilogue=90&spliceSites=AgamP&hideInserts&showCoords&rfc=start&footer=AGAP008166-RA	http://broadinstitute.org/compbio1/cav.php?alnset=dm3&interval=chr2L:19443247-19443303&strand=-&prologue=90&epilogue=90&spliceSites=dm&hideInserts&showCoords&rfc=start&footer=FBtr0081288
AGAP008221-RA	AGAP008221		A. gambiae	AgamP4	AgamP4.2	chr3R:7044275-7044307	+	11	TGA-A	TGA								EOG7NH1TC	FBgn0263846	CG43707-RD	FBtr0321304	RT		Yes	Ancient	Unbiased	No		http://broadinstitute.org/compbio1/cav.php?alnset=AgamP3&interval=chr3R:7043474-7043511+chr3R:7044223-7044307&strand=+&startTrPos=91&prologue=90&epilogue=90&spliceSites=AgamP&hideInserts&showCoords&rfc=start&footer=AGAP008221-RA	http://broadinstitute.org/compbio1/cav.php?alnset=dm3&interval=chr2L:3768040-3768077+chr2L:3768140-3768269&strand=+&startTrPos=91&prologue=90&epilogue=90&spliceSites=dm&hideInserts&showCoords&rfc=start&footer=FBtr0321304
AGAP008228-RA	AGAP008228		A. gambiae	AgamP4	AgamP4.2	chr3R:7176499-7176531	-	11	TGA-C	TGA	Preliminary							EOG7F2G9T	FBgn0030976	CG7378-RC	FBtr0342848	Non-RT		No	Comparison	Unbiased			http://broadinstitute.org/compbio1/cav.php?alnset=AgamP3&interval=chr3R:7176499-7176531&strand=-&prologue=90&epilogue=90&spliceSites=AgamP&hideInserts&showCoords&rfc=start&footer=AGAP008228-RA	http://broadinstitute.org/compbio1/cav.php?alnset=dm3&interval=chrX:18803123-18803143&strand=+&prologue=90&epilogue=90&spliceSites=dm&hideInserts&showCoords&rfc=start&footer=FBtr0342848
AGAP008241-RA	AGAP008241		A. gambiae	AgamP4	AgamP4.2	chr3R:7590725-7591279	+	185	TAG-C	TAG	Preliminary							EOG7K18VM	FBgn0027101	Dyrk3-RA				No	Comparison	Unbiased			http://broadinstitute.org/compbio1/cav.php?alnset=AgamP3&interval=chr3R:7590725-7591279&strand=+&prologue=90&epilogue=90&spliceSites=AgamP&hideInserts&showCoords&rfc=start&footer=AGAP008241-RA
AGAP008252-RA	AGAP008252		A. gambiae	AgamP4	AgamP4.2	chr3R:7902562-7902576	-	5	TGA-T	TGA								EOG7KX40M	FBgn0033924	CG8613-RA	FBtr0087546	Non-RT		No	Comparison				http://broadinstitute.org/compbio1/cav.php?alnset=AgamP3&interval=chr3R:7902562-7902576&strand=-&prologue=90&epilogue=90&spliceSites=AgamP&hideInserts&showCoords&rfc=start&footer=AGAP008252-RA	http://broadinstitute.org/compbio1/cav.php?alnset=dm3&interval=chr2R:10242774-10242803&strand=+&prologue=90&epilogue=90&spliceSites=dm&hideInserts&showCoords&rfc=start&footer=FBtr0087546
AGAP008312-RA	AGAP008312		A. gambiae	AgamP4	AgamP4.2	chr3R:8862100-8862222	-	41	TGA-G	TGA								EOG7QCKCK	FBgn0040005	CG17883-RD	FBtr0334996	Non-RT		No	Comparison				http://broadinstitute.org/compbio1/cav.php?alnset=AgamP3&interval=chr3R:8862100-8862222&strand=-&prologue=90&epilogue=90&spliceSites=AgamP&hideInserts&showCoords&rfc=start&footer=AGAP008312-RA	http://broadinstitute.org/compbio1/cav.php?alnset=dm3&interval=chr2R:560984-560989&strand=+&prologue=90&epilogue=90&spliceSites=dm&hideInserts&showCoords&rfc=start&footer=FBtr0334996
AGAP008379-RA	AGAP008379		A. gambiae	AgamP4	AgamP4.2	chr3R:10123654-10123701	-	16	TAG-C	TAG	Preliminary							EOG79M0X8	FBgn0083962	CG34126-RB				No	Comparison	Unbiased			http://broadinstitute.org/compbio1/cav.php?alnset=AgamP3&interval=chr3R:10123654-10123701&strand=-&prologue=90&epilogue=90&spliceSites=AgamP&hideInserts&showCoords&rfc=start&footer=AGAP008379-RA
AGAP008518-RA	AGAP008518		A. gambiae	AgamP4	AgamP4.2	chr3R:11748110-11748154	+	15	TGA-C	TGA	Preliminary							EOG7JXDMX	FBgn0041781	SCAR-RA	FBtr0080148	RT		Yes	Ancient	Unbiased	No		http://broadinstitute.org/compbio1/cav.php?alnset=AgamP3&interval=chr3R:11748110-11748154&strand=+&prologue=90&epilogue=90&spliceSites=AgamP&hideInserts&showCoords&rfc=start&footer=AGAP008518-RA	http://broadinstitute.org/compbio1/cav.php?alnset=dm3&interval=chr2L:10981666-10981722&strand=+&prologue=90&epilogue=90&spliceSites=dm&hideInserts&showCoords&rfc=start&footer=FBtr0080148
AGAP008533-RA	AGAP008533		A. gambiae	AgamP4	AgamP4.2	chr3R:11963025-11963132	-	36	TGA-C	TGA	Preliminary							EOG706B7B	FBgn0027491	Cdk5alpha-RB	FBtr0331670	Ambiguous		No		Unbiased			http://broadinstitute.org/compbio1/cav.php?alnset=AgamP3&interval=chr3R:11963025-11963132&strand=-&prologue=90&epilogue=90&spliceSites=AgamP&hideInserts&showCoords&rfc=start&footer=AGAP008533-RA	http://broadinstitute.org/compbio1/cav.php?alnset=dm3&interval=chr2L:10308244-10308333&strand=-&prologue=90&epilogue=90&spliceSites=dm&hideInserts&showCoords&rfc=start&footer=FBtr0331670
AGAP008574-RA	AGAP008574		A. gambiae	AgamP4	AgamP4.2	chr3R:13114868-13115767	+	300	TGA-C	TGA	Preliminary						RNA Structure	EOG74RC7B	FBgn0031897	CG13784-RB				No	Comparison	Unbiased			http://broadinstitute.org/compbio1/cav.php?alnset=AgamP3&interval=chr3R:13114868-13115767&strand=+&prologue=90&epilogue=90&spliceSites=AgamP&hideInserts&showCoords&rfc=start&footer=AGAP008574-RA
AGAP008588-RA	AGAP008588		A. gambiae	AgamP4	AgamP4.2	chr3R:13330756-13330839	-	28	TAG-C	TAA,TAG								EOG78T214	FBgn0028875	nAChRalpha5-RH	FBtr0309867	RT		Yes	Ancient		Yes		http://broadinstitute.org/compbio1/cav.php?alnset=AgamP3&interval=chr3R:13330756-13330839&strand=-&prologue=90&epilogue=90&spliceSites=AgamP&hideInserts&showCoords&rfc=start&footer=AGAP008588-RA	http://broadinstitute.org/compbio1/cav.php?alnset=dm3&interval=chr2L:14089261-14089347&strand=+&prologue=90&epilogue=90&spliceSites=dm&hideInserts&showCoords&rfc=start&footer=FBtr0309867
AGAP008656-RA	AGAP008656		A. gambiae	AgamP4	AgamP4.2	chr3R:14277282-14278340	-	353	TGA-T	TGA	Preliminary							EOG771CQ3	FBgn0011259	Sema-1a-RA	FBtr0079691	RT		Yes	Ancient	Unbiased	No		http://broadinstitute.org/compbio1/cav.php?alnset=AgamP3&interval=chr3R:14277282-14278340&strand=-&prologue=90&epilogue=90&spliceSites=AgamP&hideInserts&showCoords&rfc=start&footer=AGAP008656-RA	http://broadinstitute.org/compbio1/cav.php?alnset=dm3&interval=chr2L:8666212-8666889&strand=+&prologue=90&epilogue=90&spliceSites=dm&hideInserts&showCoords&rfc=start&footer=FBtr0079691
AGAP008803-RA	AGAP008803		A. gambiae	AgamP4	AgamP4.2	chr3R:18057920-18058549	-	210	TAG-C	TAG								EOG7RG50D	FBgn0262126	Sec24CD-RA	FBtr0077810	RT		Yes	Ancient	Unbiased	No		http://broadinstitute.org/compbio1/cav.php?alnset=AgamP3&interval=chr3R:18057920-18058549&strand=-&prologue=90&epilogue=90&spliceSites=AgamP&hideInserts&showCoords&rfc=start&footer=AGAP008803-RA	http://broadinstitute.org/compbio1/cav.php?alnset=dm3&interval=chr2L:2231934-2232047&strand=-&prologue=90&epilogue=90&spliceSites=dm&hideInserts&showCoords&rfc=start&footer=FBtr0077810
AGAP008811-RA	AGAP008811		A. gambiae	AgamP4	AgamP4.2	chr3R:18133763-18133960	-	66	TGA-T	TGA	Preliminary							EOG7WHTSS	FBgn0032225	CG5022-RA	FBtr0079999	Non-RT		No	Comparison	Unbiased			http://broadinstitute.org/compbio1/cav.php?alnset=AgamP3&interval=chr3R:18133763-18133960&strand=-&prologue=90&epilogue=90&spliceSites=AgamP&hideInserts&showCoords&rfc=start&footer=AGAP008811-RA	http://broadinstitute.org/compbio1/cav.php?alnset=dm3&interval=chr2L:10347552-10347584&strand=+&prologue=90&epilogue=90&spliceSites=dm&hideInserts&showCoords&rfc=start&footer=FBtr0079999
AGAP008814-RA	AGAP008814		A. gambiae	AgamP4	AgamP4.2	chr3R:18284293-18284325	+	11	TAG-C	TAG								EOG7X6XGT	FBgn0000413	da-RC	FBtr0332196	RT		Yes	Ancient		No		http://broadinstitute.org/compbio1/cav.php?alnset=AgamP3&interval=chr3R:18283942-18283989+chr3R:18284251-18284325&strand=+&startTrPos=91&prologue=90&epilogue=90&spliceSites=AgamP&hideInserts&showCoords&rfc=start&footer=AGAP008814-RA	http://broadinstitute.org/compbio1/cav.php?alnset=dm3&interval=chr2L:10392195-10392389&strand=+&prologue=90&epilogue=90&spliceSites=dm&hideInserts&showCoords&rfc=start&footer=FBtr0332196
AGAP008826-RA	AGAP008826		A. gambiae	AgamP4	AgamP4.2	chr3R:18934239-18934280	-	14	TGA-C	TGA	Preliminary							EOG7NSNK6	FBgn0264443	CG43861-RD	FBtr0345432	RT		Yes	Ancient	Unbiased	No		http://broadinstitute.org/compbio1/cav.php?alnset=AgamP3&interval=chr3R:18934239-18934280&strand=-&prologue=90&epilogue=90&spliceSites=AgamP&hideInserts&showCoords&rfc=start&footer=AGAP008826-RA	http://broadinstitute.org/compbio1/cav.php?alnset=dm3&interval=chr2L:19969743-19970036&strand=-&prologue=90&epilogue=90&spliceSites=dm&hideInserts&showCoords&rfc=start&footer=FBtr0345432
AGAP008928-RA	AGAP008928		A. gambiae	AgamP4	AgamP4.2	chr3R:21099032-21099106	-	25	TGA-A	TGA								EOG76QS0J	FBgn0029137	Patsas-RA	FBtr0080362	RT		Yes	Ancient		No		http://broadinstitute.org/compbio1/cav.php?alnset=AgamP3&interval=chr3R:21099032-21099106&strand=-&prologue=90&epilogue=90&spliceSites=AgamP&hideInserts&showCoords&rfc=start&footer=AGAP008928-RA	http://broadinstitute.org/compbio1/cav.php?alnset=dm3&interval=chr2L:12101236-12101247&strand=-&prologue=90&epilogue=90&spliceSites=dm&hideInserts&showCoords&rfc=start&footer=FBtr0080362
AGAP008977-RA	AGAP008977		A. gambiae	AgamP4	AgamP4.2	chr3R:22451967-22451987	+	7	TGA-T	TGA	Preliminary							EOG7VBCXK	FBgn0040080	raps-RA	FBtr0085189	Non-RT		No	Comparison	Unbiased			http://broadinstitute.org/compbio1/cav.php?alnset=AgamP3&interval=chr3R:22451967-22451987&strand=+&prologue=90&epilogue=90&spliceSites=AgamP&hideInserts&showCoords&rfc=start&footer=AGAP008977-RA	http://broadinstitute.org/compbio1/cav.php?alnset=dm3&interval=chr3R:23411045-23411248&strand=+&prologue=90&epilogue=90&spliceSites=dm&hideInserts&showCoords&rfc=start&footer=FBtr0085189
AGAP008980-RA	AGAP008980		A. gambiae	AgamP4	AgamP4.2	chr3R:22547540-22547689	-	50	TAG-C	TAG								EOG71CS42	FBgn0000099	ap-RE	FBtr0335274	Non-RT		No	Comparison				http://broadinstitute.org/compbio1/cav.php?alnset=AgamP3&interval=chr3R:22547540-22547689&strand=-&prologue=90&epilogue=90&spliceSites=AgamP&hideInserts&showCoords&rfc=start&footer=AGAP008980-RA	http://broadinstitute.org/compbio1/cav.php?alnset=dm3&interval=chr2R:1595258-1595437&strand=-&prologue=90&epilogue=90&spliceSites=dm&hideInserts&showCoords&rfc=start&footer=FBtr0335274
AGAP008989-RA	AGAP008989		A. gambiae	AgamP4	AgamP4.2	chr3R:22774005-22774037	+	11	TGA-C	TGA	Preliminary							EOG7Z6MWG						No	Comparison	Unbiased			http://broadinstitute.org/compbio1/cav.php?alnset=AgamP3&interval=chr3R:22774005-22774037&strand=+&prologue=90&epilogue=90&spliceSites=AgamP&hideInserts&showCoords&rfc=start&footer=AGAP008989-RA
AGAP009063-RA	AGAP009063		A. gambiae	AgamP4	AgamP4.2	chr3R:25144911-25144913	-	1	TGA-T	TGA		Double	13			Double-Stop		EOG7P90RD						No					http://broadinstitute.org/compbio1/cav.php?alnset=AgamP3&interval=chr3R:25144872-25144913&strand=-&prologue=90&epilogue=90&spliceSites=AgamP&hideInserts&showCoords&rfc=start&footer=AGAP009063-RA
AGAP009073-RA	AGAP009073		A. gambiae	AgamP4	AgamP4.2	chr3R:25422323-25422946	+	208	TGA-C	TGA								EOG7KQCJK	FBgn0031683	CG4230-RA	FBtr0079019	RT		Yes	Ancient		Yes		http://broadinstitute.org/compbio1/cav.php?alnset=AgamP3&interval=chr3R:25422323-25422946&strand=+&prologue=90&epilogue=90&spliceSites=AgamP&hideInserts&showCoords&rfc=start&footer=AGAP009073-RA	http://broadinstitute.org/compbio1/cav.php?alnset=dm3&interval=chr2L:5098385-5098573&strand=+&prologue=90&epilogue=90&spliceSites=dm&hideInserts&showCoords&rfc=start&footer=FBtr0079019
AGAP009123-RA	AGAP009123		A. gambiae	AgamP4	AgamP4.2	chr3R:26217302-26217370	-	23	TGA-C	TGA	Preliminary							EOG7ZSV91	FBgn0031568	CG10019-RC	FBtr0321291	Non-RT		No	Comparison	Unbiased			http://broadinstitute.org/compbio1/cav.php?alnset=AgamP3&interval=chr3R:26217302-26217370&strand=-&prologue=90&epilogue=90&spliceSites=AgamP&hideInserts&showCoords&rfc=start&footer=AGAP009123-RA	http://broadinstitute.org/compbio1/cav.php?alnset=dm3&interval=chr2L:3752191-3752211&strand=+&prologue=90&epilogue=90&spliceSites=dm&hideInserts&showCoords&rfc=start&footer=FBtr0321291
AGAP009138-RA	AGAP009138		A. gambiae	AgamP4	AgamP4.2	chr3R:27106050-27106151	+	34	TGA-C	TGA								EOG7VTR47	FBgn0015400	kek2-RA	FBtr0080252	Ambiguous		No					http://broadinstitute.org/compbio1/cav.php?alnset=AgamP3&interval=chr3R:27106050-27106151&strand=+&prologue=90&epilogue=90&spliceSites=AgamP&hideInserts&showCoords&rfc=start&footer=AGAP009138-RA	http://broadinstitute.org/compbio1/cav.php?alnset=dm3&interval=chr2L:11624504-11624563&strand=+&prologue=90&epilogue=90&spliceSites=dm&hideInserts&showCoords&rfc=start&footer=FBtr0080252
AGAP009158-RA	AGAP009158		A. gambiae	AgamP4	AgamP4.2	chr3R:27712443-27712553	-	37	TAG-C	TAG								EOG79PW56						No	Comparison				http://broadinstitute.org/compbio1/cav.php?alnset=AgamP3&interval=chr3R:27712443-27712553&strand=-&prologue=90&epilogue=90&spliceSites=AgamP&hideInserts&showCoords&rfc=start&footer=AGAP009158-RA
AGAP009177-RA	AGAP009177		A. gambiae	AgamP4	AgamP4.2	chr3R:28152886-28152939	-	18	TGA-G	TGA	Preliminary							EOG7BCZVN						No	Comparison	Unbiased			http://broadinstitute.org/compbio1/cav.php?alnset=AgamP3&interval=chr3R:28152886-28152939&strand=-&prologue=90&epilogue=90&spliceSites=AgamP&hideInserts&showCoords&rfc=start&footer=AGAP009177-RA
AGAP009180-RA	AGAP009180		A. gambiae	AgamP4	AgamP4.2	chr3R:28180139-28180180	+	14	TGA-C	TGA	Preliminary							EOG7Z0WCD	FBgn0001965	Sos-RA	FBtr0080541	Non-RT		No	Comparison	Unbiased			http://broadinstitute.org/compbio1/cav.php?alnset=AgamP3&interval=chr3R:28179948-28180002+chr3R:28180104-28180180&strand=+&startTrPos=91&prologue=90&epilogue=90&spliceSites=AgamP&hideInserts&showCoords&rfc=start&footer=AGAP009180-RA	http://broadinstitute.org/compbio1/cav.php?alnset=dm3&interval=chr2L:13819224-13819269+chr2L:13819335-13819543&strand=+&startTrPos=91&prologue=90&epilogue=90&spliceSites=dm&hideInserts&showCoords&rfc=start&footer=FBtr0080541
AGAP009255-RA	AGAP009255		A. gambiae	AgamP4	AgamP4.2	chr3R:29969907-29970029	+	41	TGA-G	TGA	Preliminary							EOG7BGV36	FBgn0031534	Snx1-RB	FBtr0343238	Non-RT		No	Comparison	Unbiased			http://broadinstitute.org/compbio1/cav.php?alnset=AgamP3&interval=chr3R:29969748-29969786+chr3R:29969856-29970029&strand=+&startTrPos=91&prologue=90&epilogue=90&spliceSites=AgamP&hideInserts&showCoords&rfc=start&footer=AGAP009255-RA	http://broadinstitute.org/compbio1/cav.php?alnset=dm3&interval=chr2L:3451415-3451453+chr2L:3451517-3451696&strand=+&startTrPos=91&prologue=90&epilogue=90&spliceSites=dm&hideInserts&showCoords&rfc=start&footer=FBtr0343238
AGAP009274-RA	AGAP009274		A. gambiae	AgamP4	AgamP4.2	chr3R:30516752-30516784	+	11	TGA-G	TGA								EOG7BPKJZ						No	Comparison				http://broadinstitute.org/compbio1/cav.php?alnset=AgamP3&interval=chr3R:30516752-30516784&strand=+&prologue=90&epilogue=90&spliceSites=AgamP&hideInserts&showCoords&rfc=start&footer=AGAP009274-RA
AGAP009286-RA	AGAP009286		A. gambiae	AgamP4	AgamP4.2	chr3R:30818488-30818616	-	43	TGA-C	TGA	Preliminary							EOG751ZZF	FBgn0031375	erm-RA	FBtr0077870	RT		Yes	Ancient	Unbiased	No		http://broadinstitute.org/compbio1/cav.php?alnset=AgamP3&interval=chr3R:30818488-30818616&strand=-&prologue=90&epilogue=90&spliceSites=AgamP&hideInserts&showCoords&rfc=start&footer=AGAP009286-RA	http://broadinstitute.org/compbio1/cav.php?alnset=dm3&interval=chr2L:1950795-1951055&strand=-&prologue=90&epilogue=90&spliceSites=dm&hideInserts&showCoords&rfc=start&footer=FBtr0077870
AGAP009332-RA	AGAP009332		A. gambiae	AgamP4	AgamP4.2	chr3R:31509140-31509142	+	1	TGA-T	TGA		Double	26			Double-Stop		EOG73NSM7						No					http://broadinstitute.org/compbio1/cav.php?alnset=AgamP3&interval=chr3R:31509140-31509220&strand=+&prologue=90&epilogue=90&spliceSites=AgamP&hideInserts&showCoords&rfc=start&footer=AGAP009332-RA
AGAP009333-RA	AGAP009333		A. gambiae	AgamP4	AgamP4.2	chr3R:31516548-31516880	-	111	TGA-G	TGA								EOG72VTPW	FBgn0031359	Rim2-RD	FBtr0306167	Non-RT		No	Comparison				http://broadinstitute.org/compbio1/cav.php?alnset=AgamP3&interval=chr3R:31516548-31516880&strand=-&prologue=90&epilogue=90&spliceSites=AgamP&hideInserts&showCoords&rfc=start&footer=AGAP009333-RA	http://broadinstitute.org/compbio1/cav.php?alnset=dm3&interval=chr2L:1717073-1717102&strand=-&prologue=90&epilogue=90&spliceSites=dm&hideInserts&showCoords&rfc=start&footer=FBtr0306167
AGAP009446-RA	AGAP009446		A. gambiae	AgamP4	AgamP4.2	chr3R:33539325-33539495	-	57	TGA-T	TGA	Preliminary							EOG7C068N	FBgn0026787	Nhe1-RB	FBtr0301452	Non-RT		No	Comparison	Unbiased			http://broadinstitute.org/compbio1/cav.php?alnset=AgamP3&interval=chr3R:33539325-33539495&strand=-&prologue=90&epilogue=90&spliceSites=AgamP&hideInserts&showCoords&rfc=start&footer=AGAP009446-RA	http://broadinstitute.org/compbio1/cav.php?alnset=dm3&interval=chr2L:104416-104472&strand=-&prologue=90&epilogue=90&spliceSites=dm&hideInserts&showCoords&rfc=start&footer=FBtr0301452
AGAP009574-RA	AGAP009574		A. gambiae	AgamP4	AgamP4.2	chr3R:36380870-36380950	-	27	TGA-T	TGA								EOG7SFVD9	FBgn0039673	CG7568-RD	FBtr0330294	RT		Yes	Ancient	Unbiased	No		http://broadinstitute.org/compbio1/cav.php?alnset=AgamP3&interval=chr3R:36380870-36380950&strand=-&prologue=90&epilogue=90&spliceSites=AgamP&hideInserts&showCoords&rfc=start&footer=AGAP009574-RA	http://broadinstitute.org/compbio1/cav.php?alnset=dm3&interval=chr3R:25424974-25425018&strand=-&prologue=90&epilogue=90&spliceSites=dm&hideInserts&showCoords&rfc=start&footer=FBtr0330294
AGAP009619-RA	AGAP009619		A. gambiae	AgamP4	AgamP4.2	chr3R:37063500-37064303	+	268	TGA-G	TGA								EOG7K453S	FBgn0019932	SamDC-RA	FBtr0079994	Non-RT		No	Comparison				http://broadinstitute.org/compbio1/cav.php?alnset=AgamP3&interval=chr3R:37063500-37064303&strand=+&prologue=90&epilogue=90&spliceSites=AgamP&hideInserts&showCoords&rfc=start&footer=AGAP009619-RA	http://broadinstitute.org/compbio1/cav.php?alnset=dm3&interval=chr2L:10341382-10341426&strand=+&prologue=90&epilogue=90&spliceSites=dm&hideInserts&showCoords&rfc=start&footer=FBtr0079994
AGAP009664-RA	AGAP009664		A. gambiae	AgamP4	AgamP4.2	chr3R:37779693-37779743	-	17	TGA-C	TGA								EOG7Z3RMJ	FBgn0041092	tai-RC				No	Comparison				http://broadinstitute.org/compbio1/cav.php?alnset=AgamP3&interval=chr3R:37779693-37779772+chr3R:37780840-37780900&strand=-&startTrPos=91&prologue=90&epilogue=90&spliceSites=AgamP&hideInserts&showCoords&rfc=start&footer=AGAP009664-RA
AGAP009677-RA	AGAP009677		A. gambiae	AgamP4	AgamP4.2	chr3R:38314792-38314899	+	36	TAG-C	TAG	Preliminary							EOG7MSZ6H						No	Comparison	Unbiased			http://broadinstitute.org/compbio1/cav.php?alnset=AgamP3&interval=chr3R:38314792-38314899&strand=+&prologue=90&epilogue=90&spliceSites=AgamP&hideInserts&showCoords&rfc=start&footer=AGAP009677-RA
AGAP009747-RA	AGAP009747		A. gambiae	AgamP4	AgamP4.2	chr3R:42130168-42130170	-	1	TGA-T	TGA		Double	36			Double-Stop		EOG72GBRD	FBgn0085638	CG41378-RB	FBtr0301790	Non-RT		No					http://broadinstitute.org/compbio1/cav.php?alnset=AgamP3&interval=chr3R:42130060-42130170&strand=-&prologue=90&epilogue=90&spliceSites=AgamP&hideInserts&showCoords&rfc=start&footer=AGAP009747-RA	http://broadinstitute.org/compbio1/cav.php?alnset=dm3&interval=chr2RHet:1545465-1545470&strand=-&prologue=90&epilogue=90&spliceSites=dm&hideInserts&showCoords&rfc=start&footer=FBtr0301790
AGAP009852-RA	AGAP009852		A. gambiae	AgamP4	AgamP4.2	chr3R:44347912-44347926	-	5	TGA-A	TGA	Preliminary							EOG767DV6	FBgn0039969	Fis1-RF	FBtr0273211	Non-RT		No	Comparison	Unbiased			http://broadinstitute.org/compbio1/cav.php?alnset=AgamP3&interval=chr3R:44347912-44347926&strand=-&prologue=90&epilogue=90&spliceSites=AgamP&hideInserts&showCoords&rfc=start&footer=AGAP009852-RA	http://broadinstitute.org/compbio1/cav.php?alnset=dm3&interval=chr2R:1491377-1491400&strand=-&prologue=90&epilogue=90&spliceSites=dm&hideInserts&showCoords&rfc=start&footer=FBtr0273211
AGAP009888-RA	AGAP009888		A. gambiae	AgamP4	AgamP4.2	chr3R:44753879-44753917	+	13	TGA-A	TGA	Preliminary							EOG77TBNX	FBgn0052831	CG33695-RF	FBtr0091683	RT		Yes	Ancient	Unbiased	No		http://broadinstitute.org/compbio1/cav.php?alnset=AgamP3&interval=chr3R:44753879-44753917&strand=+&prologue=90&epilogue=90&spliceSites=AgamP&hideInserts&showCoords&rfc=start&footer=AGAP009888-RA	http://broadinstitute.org/compbio1/cav.php?alnset=dm3&interval=chr2L:11279464-11279502&strand=+&prologue=90&epilogue=90&spliceSites=dm&hideInserts&showCoords&rfc=start&footer=FBtr0091683
AGAP009925-RA	AGAP009925		A. gambiae	AgamP4	AgamP4.2	chr3R:45390740-45390862	+	41	TGA-T	TGA	Preliminary	Double	26					EOG74JMRD	FBgn0002945	nkd-RB	FBtr0332649	Ambiguous		No		Unbiased			http://broadinstitute.org/compbio1/cav.php?alnset=AgamP3&interval=chr3R:45390740-45390940&strand=+&prologue=90&epilogue=90&spliceSites=AgamP&hideInserts&showCoords&rfc=start&footer=AGAP009925-RA	http://broadinstitute.org/compbio1/cav.php?alnset=dm3&interval=chr3L:18998633-18998770&strand=-&prologue=90&epilogue=90&spliceSites=dm&hideInserts&showCoords&rfc=start&footer=FBtr0332649
AGAP009931-RA	AGAP009931		A. gambiae	AgamP4	AgamP4.2	chr3R:45438147-45438236	+	30	TAG-G	TAG								EOG7RVMZH	FBgn0031640	Mon1-RA	FBtr0077387	Non-RT		No	Comparison				http://broadinstitute.org/compbio1/cav.php?alnset=AgamP3&interval=chr3R:45438147-45438236&strand=+&prologue=90&epilogue=90&spliceSites=AgamP&hideInserts&showCoords&rfc=start&footer=AGAP009931-RA	http://broadinstitute.org/compbio1/cav.php?alnset=dm3&interval=chr2L:4852456-4852485&strand=+&prologue=90&epilogue=90&spliceSites=dm&hideInserts&showCoords&rfc=start&footer=FBtr0077387
AGAP009932-RA	AGAP009932		A. gambiae	AgamP4	AgamP4.2	chr3R:45442251-45442322	-	24	TAG-C	TAG								EOG786TKB	FBgn0051660	pog-RF	FBtr0336831	Non-RT		No	Comparison				http://broadinstitute.org/compbio1/cav.php?alnset=AgamP3&interval=chr3R:45442251-45442322&strand=-&prologue=90&epilogue=90&spliceSites=AgamP&hideInserts&showCoords&rfc=start&footer=AGAP009932-RA	http://broadinstitute.org/compbio1/cav.php?alnset=dm3&interval=chr2L:4875085-4875129&strand=+&prologue=90&epilogue=90&spliceSites=dm&hideInserts&showCoords&rfc=start&footer=FBtr0336831
AGAP009950-RA	AGAP009950		A. gambiae	AgamP4	AgamP4.2	chr3R:46104981-46105031	+	17	TAA-C	TAA								EOG7RK17D	FBgn0041111	lilli-RH	FBtr0332458	Ambiguous		No					http://broadinstitute.org/compbio1/cav.php?alnset=AgamP3&interval=chr3R:46104981-46105031&strand=+&prologue=90&epilogue=90&spliceSites=AgamP&hideInserts&showCoords&rfc=start&footer=AGAP009950-RA	http://broadinstitute.org/compbio1/cav.php?alnset=dm3&interval=chr2L:2952226-2952369&strand=+&prologue=90&epilogue=90&spliceSites=dm&hideInserts&showCoords&rfc=start&footer=FBtr0332458
AGAP009952-RA	AGAP009952		A. gambiae	AgamP4	AgamP4.2	chr3R:46166464-46166757	+	98	TAA-A	TAA	Preliminary							EOG7N3JWC	FBgn0010263	Rbp9-RB	FBtr0077637	RT		No		Unbiased	No		http://broadinstitute.org/compbio1/cav.php?alnset=AgamP3&interval=chr3R:46166464-46166757&strand=+&prologue=90&epilogue=90&spliceSites=AgamP&hideInserts&showCoords&rfc=start&footer=AGAP009952-RA	http://broadinstitute.org/compbio1/cav.php?alnset=dm3&interval=chr2L:2963387-2964121&strand=+&prologue=90&epilogue=90&spliceSites=dm&hideInserts&showCoords&rfc=start&footer=FBtr0077637
AGAP009970-RA	AGAP009970		A. gambiae	AgamP4	AgamP4.2	chr3R:46921073-46921138	+	22	TAG-G	TAG	Preliminary							EOG7K71B1	FBgn0027568	Cand1-RB	FBtr0332198	Non-RT		No	Comparison	Unbiased			http://broadinstitute.org/compbio1/cav.php?alnset=AgamP3&interval=chr3R:46921073-46921138&strand=+&prologue=90&epilogue=90&spliceSites=AgamP&hideInserts&showCoords&rfc=start&footer=AGAP009970-RA	http://broadinstitute.org/compbio1/cav.php?alnset=dm3&interval=chr2L:10358274-10358306&strand=-&prologue=90&epilogue=90&spliceSites=dm&hideInserts&showCoords&rfc=start&footer=FBtr0332198
AGAP010067-RA	AGAP010067		A. gambiae	AgamP4	AgamP4.2	chr3R:48569145-48569279	-	45	TGA-C	TGA							RNA Structure	EOG7428JR	FBgn0263220	Hk-RD	FBtr0307876	RT		Yes	Ancient	Unbiased	No		http://broadinstitute.org/compbio1/cav.php?alnset=AgamP3&interval=chr3R:48569145-48569279&strand=-&prologue=90&epilogue=90&spliceSites=AgamP&hideInserts&showCoords&rfc=start&footer=AGAP010067-RA	http://broadinstitute.org/compbio1/cav.php?alnset=dm3&interval=chrX:10133330-10133476&strand=-&prologue=90&epilogue=90&spliceSites=dm&hideInserts&showCoords&rfc=start&footer=FBtr0307876
AGAP010076-RA	AGAP010076		A. gambiae	AgamP4	AgamP4.2	chr3R:48628995-48629636	-	214	TGA-G	TGA								EOG77HQXP	FBgn0025777	homer-RA	FBtr0079306	RT		Yes	Ancient		No		http://broadinstitute.org/compbio1/cav.php?alnset=AgamP3&interval=chr3R:48628995-48629636&strand=-&prologue=90&epilogue=90&spliceSites=AgamP&hideInserts&showCoords&rfc=start&footer=AGAP010076-RA	http://broadinstitute.org/compbio1/cav.php?alnset=dm3&interval=chr2L:6720559-6720942+chr2L:6720997-6721023&strand=-&prologue=90&epilogue=90&spliceSites=dm&hideInserts&showCoords&rfc=start&footer=FBtr0079306
AGAP010138-RA	AGAP010138		A. gambiae	AgamP4	AgamP4.2	chr3R:49345247-49345279	+	11	TAG-G	TAG							RNA Structure	EOG783ZCH	FBgn0263355	CG31688-RB	FBtr0273378	RT		Yes	Ancient	Unbiased	No		http://broadinstitute.org/compbio1/cav.php?alnset=AgamP3&interval=chr3R:49345247-49345279&strand=+&prologue=90&epilogue=90&spliceSites=AgamP&hideInserts&showCoords&rfc=start&footer=AGAP010138-RA	http://broadinstitute.org/compbio1/cav.php?alnset=dm3&interval=chr2L:20441858-20441890&strand=+&prologue=90&epilogue=90&spliceSites=dm&hideInserts&showCoords&rfc=start&footer=FBtr0273378
AGAP010184-RA	AGAP010184		A. gambiae	AgamP4	AgamP4.2	chr3R:49983850-49983894	-	15	TGA-G	TAA,TGA	Preliminary						RNA Structure	EOG7QGFM1	FBgn0000547	ed-RB	FBtr0334265	Non-RT		No	Comparison	Unbiased			http://broadinstitute.org/compbio1/cav.php?alnset=AgamP3&interval=chr3R:49983850-49983894&strand=-&prologue=90&epilogue=90&spliceSites=AgamP&hideInserts&showCoords&rfc=start&footer=AGAP010184-RA	http://broadinstitute.org/compbio1/cav.php?alnset=dm3&interval=chr2L:4113803-4113967&strand=+&prologue=90&epilogue=90&spliceSites=dm&hideInserts&showCoords&rfc=start&footer=FBtr0334265
AGAP010201-RA	AGAP010201		A. gambiae	AgamP4	AgamP4.2	chr3R:50614016-50614348	-	111	TGA-T	TGA								EOG7NSNJR	FBgn0001994	crp-RB	FBtr0343814	Non-RT		No	Comparison				http://broadinstitute.org/compbio1/cav.php?alnset=AgamP3&interval=chr3R:50614016-50614348&strand=-&prologue=90&epilogue=90&spliceSites=AgamP&hideInserts&showCoords&rfc=start&footer=AGAP010201-RA	http://broadinstitute.org/compbio1/cav.php?alnset=dm3&interval=chr2L:16265158-16265520&strand=-&prologue=90&epilogue=90&spliceSites=dm&hideInserts&showCoords&rfc=start&footer=FBtr0343814
AGAP010206-RA	AGAP010206		A. gambiae	AgamP4	AgamP4.2	chr3R:50702199-50702258	-	20	TAA-C	TAA	Preliminary							EOG7BGV2T	FBgn0000183	BicD-RA	FBtr0081002	RT		Yes	Ancient	Unbiased	No		http://broadinstitute.org/compbio1/cav.php?alnset=AgamP3&interval=chr3R:50702199-50702258&strand=-&prologue=90&epilogue=90&spliceSites=AgamP&hideInserts&showCoords&rfc=start&footer=AGAP010206-RA	http://broadinstitute.org/compbio1/cav.php?alnset=dm3&interval=chr2L:17461666-17461725&strand=-&prologue=90&epilogue=90&spliceSites=dm&hideInserts&showCoords&rfc=start&footer=FBtr0081002
AGAP010260-RA	AGAP010260		A. gambiae	AgamP4	AgamP4.2	chr3R:51755482-51755583	+	34	TGA-G	TGA	Preliminary							EOG75TXW2	FBgn0051221	CG31221-RA	FBtr0083762	RT		Yes	Ancient	Unbiased	No		http://broadinstitute.org/compbio1/cav.php?alnset=AgamP3&interval=chr3R:51755482-51755583&strand=+&prologue=90&epilogue=90&spliceSites=AgamP&hideInserts&showCoords&rfc=start&footer=AGAP010260-RA	http://broadinstitute.org/compbio1/cav.php?alnset=dm3&interval=chr3R:15282990-15283094&strand=+&prologue=90&epilogue=90&spliceSites=dm&hideInserts&showCoords&rfc=start&footer=FBtr0083762
AGAP010355-RA	AGAP010355		A. gambiae	AgamP4	AgamP4.2	chr3L:2111321-2111365	+	15	TAA-T	TAA								EOG72K6ZV	FBgn0266129	lov-RB	FBtr0072457	RT		Yes	Ancient	Unbiased	Yes		http://broadinstitute.org/compbio1/cav.php?alnset=AgamP3&interval=chr3L:2111321-2111365&strand=+&prologue=90&epilogue=90&spliceSites=AgamP&hideInserts&showCoords&rfc=start&footer=AGAP010355-RA	http://broadinstitute.org/compbio1/cav.php?alnset=dm3&interval=chr2R:20974140-20974430&strand=-&prologue=90&epilogue=90&spliceSites=dm&hideInserts&showCoords&rfc=start&footer=FBtr0072457
AGAP010357-RA	AGAP010357		A. gambiae	AgamP4	AgamP4.2	chr3L:2139147-2139203	+	19	TGA-T	TGA								EOG7TJF23						No	Comparison				http://broadinstitute.org/compbio1/cav.php?alnset=AgamP3&interval=chr3L:2139147-2139203&strand=+&prologue=90&epilogue=90&spliceSites=AgamP&hideInserts&showCoords&rfc=start&footer=AGAP010357-RA
AGAP010388-RA	AGAP010388		A. gambiae	AgamP4	AgamP4.2	chr3L:2456283-2456303	-	7	TAG-C	TAG	Preliminary							EOG7SNKVJ	FBgn0265974	ttv-RC	FBtr0333165	RT		Yes	Ancient	Unbiased	No		http://broadinstitute.org/compbio1/cav.php?alnset=AgamP3&interval=chr3L:2456283-2456303&strand=-&prologue=90&epilogue=90&spliceSites=AgamP&hideInserts&showCoords&rfc=start&footer=AGAP010388-RA	http://broadinstitute.org/compbio1/cav.php?alnset=dm3&interval=chr2R:10471732-10471767&strand=+&prologue=90&epilogue=90&spliceSites=dm&hideInserts&showCoords&rfc=start&footer=FBtr0333165
AGAP010390-RA	AGAP010390		A. gambiae	AgamP4	AgamP4.2	chr3L:2482826-2483236	-	137	TGA-C	TGA	Preliminary							EOG7B67C4	FBgn0033943	CG12869-RA				No	Comparison	Unbiased			http://broadinstitute.org/compbio1/cav.php?alnset=AgamP3&interval=chr3L:2482826-2483236&strand=-&prologue=90&epilogue=90&spliceSites=AgamP&hideInserts&showCoords&rfc=start&footer=AGAP010390-RA
AGAP010402-RA	AGAP010402		A. gambiae	AgamP4	AgamP4.2	chr3L:2721429-2721635	-	69	TGA-C	TGA								EOG75BKP4	FBgn0053096	CG33096-RG	FBtr0344622	RT	Unpaired RT	Yes	Ancient		Yes		http://broadinstitute.org/compbio1/cav.php?alnset=AgamP3&interval=chr3L:2721429-2721635&strand=-&prologue=90&epilogue=90&spliceSites=AgamP&hideInserts&showCoords&rfc=start&footer=AGAP010402-RA
AGAP010442-RA	AGAP010442		A. gambiae	AgamP4	AgamP4.2	chr3L:3726304-3726438	+	45	TGA-C	TGA	Preliminary	Double	21					EOG79WMN9	FBgn0016797	fz2-RB	FBtr0075028	RT		Yes	Ancient	Unbiased	No		http://broadinstitute.org/compbio1/cav.php?alnset=AgamP3&interval=chr3L:3726304-3726501&strand=+&prologue=90&epilogue=90&spliceSites=AgamP&hideInserts&showCoords&rfc=start&footer=AGAP010442-RA	http://broadinstitute.org/compbio1/cav.php?alnset=dm3&interval=chr3L:19136966-19137301&strand=-&prologue=90&epilogue=90&spliceSites=dm&hideInserts&showCoords&rfc=start&footer=FBtr0075028
AGAP010460-RA	AGAP010460		A. gambiae	AgamP4	AgamP4.2	chr3L:3929149-3929175	-	9	TAA-T	TAA	Preliminary							EOG7H1W3T	FBgn0036932	CG14184-RB	FBtr0302366	Non-RT		No	Comparison	Unbiased			http://broadinstitute.org/compbio1/cav.php?alnset=AgamP3&interval=chr3L:3929149-3929175&strand=-&prologue=90&epilogue=90&spliceSites=AgamP&hideInserts&showCoords&rfc=start&footer=AGAP010460-RA	http://broadinstitute.org/compbio1/cav.php?alnset=dm3&interval=chr3L:20021049-20021066&strand=-&prologue=90&epilogue=90&spliceSites=dm&hideInserts&showCoords&rfc=start&footer=FBtr0302366
AGAP010474-RA	AGAP010474		A. gambiae	AgamP4	AgamP4.2	chr3L:4170963-4170968	+	2	TAG-C	TAG								EOG7TXWZQ	FBgn0036235	CG6938-RB	FBtr0290131	RT		Yes	Ancient		Yes		http://broadinstitute.org/compbio1/cav.php?alnset=AgamP3&interval=chr3L:4170963-4170968&strand=+&prologue=90&epilogue=90&spliceSites=AgamP&hideInserts&showCoords&rfc=start&footer=AGAP010474-RA	http://broadinstitute.org/compbio1/cav.php?alnset=dm3&interval=chr3L:11983445-11983492&strand=+&prologue=90&epilogue=90&spliceSites=dm&hideInserts&showCoords&rfc=start&footer=FBtr0290131
AGAP010585-RA	AGAP010585		A. gambiae	AgamP4	AgamP4.2	chr3L:6544883-6544918	+	12	TGA-T	TGA	Preliminary													No	Comparison	Unbiased			http://broadinstitute.org/compbio1/cav.php?alnset=AgamP3&interval=chr3L:6544883-6544918&strand=+&prologue=90&epilogue=90&spliceSites=AgamP&hideInserts&showCoords&rfc=start&footer=AGAP010585-RA
AGAP010599-RA	AGAP010599		A. gambiae	AgamP4	AgamP4.2	chr3L:7068611-7068655	+	15	TAG-C	TAG	Preliminary							EOG73VJ2B	FBgn0020312	CG4050-RA				No	Comparison	Unbiased			http://broadinstitute.org/compbio1/cav.php?alnset=AgamP3&interval=chr3L:7068611-7068655&strand=+&prologue=90&epilogue=90&spliceSites=AgamP&hideInserts&showCoords&rfc=start&footer=AGAP010599-RA
AGAP010752-RA	AGAP010752		A. gambiae	AgamP4	AgamP4.2	chr3L:9824704-9824754	+	17	TGA-G	TGA	Preliminary							EOG7K9WMG	FBgn0035248	CG13919-RA	FBtr0072759	Non-RT		No	Comparison	Unbiased			http://broadinstitute.org/compbio1/cav.php?alnset=AgamP3&interval=chr3L:9824704-9824754&strand=+&prologue=90&epilogue=90&spliceSites=AgamP&hideInserts&showCoords&rfc=start&footer=AGAP010752-RA	http://broadinstitute.org/compbio1/cav.php?alnset=dm3&interval=chr3L:1645938-1645943&strand=+&prologue=90&epilogue=90&spliceSites=dm&hideInserts&showCoords&rfc=start&footer=FBtr0072759
AGAP010769-RA	AGAP010769		A. gambiae	AgamP4	AgamP4.2	chr3L:10104006-10104050	+	15	TGA-C	TGA								EOG71GNC5	FBgn0039690	CG1969-RB	FBtr0085474	RT		Yes	Ancient		Yes		http://broadinstitute.org/compbio1/cav.php?alnset=AgamP3&interval=chr3L:10104006-10104050&strand=+&prologue=90&epilogue=90&spliceSites=AgamP&hideInserts&showCoords&rfc=start&footer=AGAP010769-RA	http://broadinstitute.org/compbio1/cav.php?alnset=dm3&interval=chr3R:25567116-25567154&strand=+&prologue=90&epilogue=90&spliceSites=dm&hideInserts&showCoords&rfc=start&footer=FBtr0085474
AGAP010776-RA	AGAP010776		A. gambiae	AgamP4	AgamP4.2	chr3L:10179669-10179755	-	29	TAG-C	TAG								EOG7HFC2K						No	Comparison				http://broadinstitute.org/compbio1/cav.php?alnset=AgamP3&interval=chr3L:10179669-10179755&strand=-&prologue=90&epilogue=90&spliceSites=AgamP&hideInserts&showCoords&rfc=start&footer=AGAP010776-RA
AGAP010867-RA	AGAP010867		A. gambiae	AgamP4	AgamP4.2	chr3L:12159045-12159086	-	14	TGA-C	TGA								EOG71S82J	FBgn0005636	nvy-RA				No	Comparison				http://broadinstitute.org/compbio1/cav.php?alnset=AgamP3&interval=chr3L:12159045-12159086&strand=-&prologue=90&epilogue=90&spliceSites=AgamP&hideInserts&showCoords&rfc=start&footer=AGAP010867-RA
AGAP010910-RA	AGAP010910		A. gambiae	AgamP4	AgamP4.2	chr3L:12896168-12896257	-	30	TAA-C	TAA,TAG	Preliminary							EOG75JB49	FBgn0266438	CG45068-RA	FBtr0344430	Non-RT		No	Comparison	Unbiased			http://broadinstitute.org/compbio1/cav.php?alnset=AgamP3&interval=chr3L:12896168-12896257&strand=-&prologue=90&epilogue=90&spliceSites=AgamP&hideInserts&showCoords&rfc=start&footer=AGAP010910-RA	http://broadinstitute.org/compbio1/cav.php?alnset=dm3&interval=chr2R:20301635-20301679&strand=+&prologue=90&epilogue=90&spliceSites=dm&hideInserts&showCoords&rfc=start&footer=FBtr0344430
AGAP011055-RA	AGAP011055		A. gambiae	AgamP4	AgamP4.2	chr3L:15794843-15794878	-	12	TGA-G	TGA	Preliminary							EOG7N99BV	FBgn0016696	Pitslre-RG	FBtr0331523	Non-RT		No	Comparison	Unbiased			http://broadinstitute.org/compbio1/cav.php?alnset=AgamP3&interval=chr3L:15794843-15794878&strand=-&prologue=90&epilogue=90&spliceSites=AgamP&hideInserts&showCoords&rfc=start&footer=AGAP011055-RA	http://broadinstitute.org/compbio1/cav.php?alnset=dm3&interval=chr3L:20769808-20769822&strand=+&prologue=90&epilogue=90&spliceSites=dm&hideInserts&showCoords&rfc=start&footer=FBtr0331523
AGAP011097-RA	AGAP011097		A. gambiae	AgamP4	AgamP4.2	chr3L:16798569-16798640	-	24	TGA-C	TGA	Preliminary						RNA Structure	EOG7135CG	FBgn0029105	alpha-catenin-related-RA	FBtr0072148	RT		No		Unbiased	No		http://broadinstitute.org/compbio1/cav.php?alnset=AgamP3&interval=chr3L:16798569-16798640&strand=-&prologue=90&epilogue=90&spliceSites=AgamP&hideInserts&showCoords&rfc=start&footer=AGAP011097-RA	http://broadinstitute.org/compbio1/cav.php?alnset=dm3&interval=chr2R:19848860-19848928&strand=+&prologue=90&epilogue=90&spliceSites=dm&hideInserts&showCoords&rfc=start&footer=FBtr0072148
AGAP011115-RA	AGAP011115		A. gambiae	AgamP4	AgamP4.2	chr3L:17227495-17227566	+	24	TGA-G	TGA							RNA Structure	EOG76TN89						No	Comparison				http://broadinstitute.org/compbio1/cav.php?alnset=AgamP3&interval=chr3L:17227495-17227566&strand=+&prologue=90&epilogue=90&spliceSites=AgamP&hideInserts&showCoords&rfc=start&footer=AGAP011115-RA
AGAP011133-RA	AGAP011133		A. gambiae	AgamP4	AgamP4.2	chr3L:17694780-17694812	+	11	TGA-G	TGA								EOG79PW5G	FBgn0003204	ras-RE	FBtr0343043	RT		Yes	Ancient		No		http://broadinstitute.org/compbio1/cav.php?alnset=AgamP3&interval=chr3L:17694780-17694812&strand=+&prologue=90&epilogue=90&spliceSites=AgamP&hideInserts&showCoords&rfc=start&footer=AGAP011133-RA	http://broadinstitute.org/compbio1/cav.php?alnset=dm3&interval=chrX:10642237-10642395&strand=+&prologue=90&epilogue=90&spliceSites=dm&hideInserts&showCoords&rfc=start&footer=FBtr0343043
AGAP011254-RA	AGAP011254		A. gambiae	AgamP4	AgamP4.2	chr3L:20103910-20103924	-	5	TGA-C	TGA								EOG7FC31V	FBgn0035866	CG7197-RA	FBtr0076715	Non-RT		No	Comparison				http://broadinstitute.org/compbio1/cav.php?alnset=AgamP3&interval=chr3L:20103910-20103973+chr3L:20104071-20104111&strand=-&startTrPos=91&prologue=90&epilogue=90&spliceSites=AgamP&hideInserts&showCoords&rfc=start&footer=AGAP011254-RA	http://broadinstitute.org/compbio1/cav.php?alnset=dm3&interval=chr3L:8291827-8291850&strand=-&prologue=90&epilogue=90&spliceSites=dm&hideInserts&showCoords&rfc=start&footer=FBtr0076715
AGAP011271-RA	AGAP011271		A. gambiae	AgamP4	AgamP4.2	chr3L:20419140-20419304	+	55	TGA-C	TGA								EOG7VTR42	FBgn0052000	CG32000-RI	FBtr0333161	Non-RT		No	Comparison				http://broadinstitute.org/compbio1/cav.php?alnset=AgamP3&interval=chr3L:20419140-20419304&strand=+&prologue=90&epilogue=90&spliceSites=AgamP&hideInserts&showCoords&rfc=start&footer=AGAP011271-RA	http://broadinstitute.org/compbio1/cav.php?alnset=dm3&interval=chr4:163422-163427&strand=+&prologue=90&epilogue=90&spliceSites=dm&hideInserts&showCoords&rfc=start&footer=FBtr0333161
AGAP011378-RA	AGAP011378		A. gambiae	AgamP4	AgamP4.2	chr3L:22704946-22705914	+	323	TAG-C	TAG	Preliminary							EOG75N6C5	FBgn0023095	caps-RA	FBtr0075832	RT		Yes	Ancient	Unbiased	No		http://broadinstitute.org/compbio1/cav.php?alnset=AgamP3&interval=chr3L:22704946-22705914&strand=+&prologue=90&epilogue=90&spliceSites=AgamP&hideInserts&showCoords&rfc=start&footer=AGAP011378-RA	http://broadinstitute.org/compbio1/cav.php?alnset=dm3&interval=chr3L:13270412-13271131&strand=+&prologue=90&epilogue=90&spliceSites=dm&hideInserts&showCoords&rfc=start&footer=FBtr0075832
AGAP011379-RB	AGAP011379		A. gambiae	AgamP4	AgamP4.2	chr3L:22984394-22984396	+	1	TAG-T	TAG		Double	25			Double-Stop	RNA Structure	EOG70WDWJ	FBgn0001085	fz-RA	FBtr0075743	RT		Yes			No		http://broadinstitute.org/compbio1/cav.php?alnset=AgamP3&interval=chr3L:22984394-22984471&strand=+&prologue=90&epilogue=90&spliceSites=AgamP&hideInserts&showCoords&rfc=start&footer=AGAP011379-RB	http://broadinstitute.org/compbio1/cav.php?alnset=dm3&interval=chr3L:14360381-14360473&strand=+&prologue=90&epilogue=90&spliceSites=dm&hideInserts&showCoords&rfc=start&footer=FBtr0075743
AGAP011563-RA	AGAP011563		A. gambiae	AgamP4	AgamP4.2	chr3L:27773188-27773265	-	26	TGA-T	TGA	Preliminary							EOG7S83Z7	FBgn0030183	CG15309-RE	FBtr0332900	Non-RT		No	Comparison	Unbiased			http://broadinstitute.org/compbio1/cav.php?alnset=AgamP3&interval=chr3L:27773188-27773265&strand=-&prologue=90&epilogue=90&spliceSites=AgamP&hideInserts&showCoords&rfc=start&footer=AGAP011563-RA	http://broadinstitute.org/compbio1/cav.php?alnset=dm3&interval=chrX:10101123-10101263&strand=-&prologue=90&epilogue=90&spliceSites=dm&hideInserts&showCoords&rfc=start&footer=FBtr0332900
AGAP011694-RA	AGAP011694		A. gambiae	AgamP4	AgamP4.2	chr3L:31484371-31484400	+	10	TGA-C	TGA	Preliminary	Double	47					EOG7Z0WD4	FBgn0031065	CG14234-RA	FBtr0074790	RT		No		Unbiased	No		http://broadinstitute.org/compbio1/cav.php?alnset=AgamP3&interval=chr3L:31484371-31484541&strand=+&prologue=90&epilogue=90&spliceSites=AgamP&hideInserts&showCoords&rfc=start&footer=AGAP011694-RA	http://broadinstitute.org/compbio1/cav.php?alnset=dm3&interval=chrX:19632417-19632440&strand=+&prologue=90&epilogue=90&spliceSites=dm&hideInserts&showCoords&rfc=start&footer=FBtr0074790
AGAP011745-RA	AGAP011745		A. gambiae	AgamP4	AgamP4.2	chr3L:32840087-32840158	-	24	TGA-T	TGA	Preliminary	Double	3	Triple	15			EOG7HFC1J	FBgn0040238	Best1-RA				No	Comparison	Unbiased			http://broadinstitute.org/compbio1/cav.php?alnset=AgamP3&interval=chr3L:32840033-32840158&strand=-&prologue=90&epilogue=90&spliceSites=AgamP&hideInserts&showCoords&rfc=start&footer=AGAP011745-RA
AGAP011883-RA	AGAP011883		A. gambiae	AgamP4	AgamP4.2	chr3L:34626090-34626140	+	17	TAG-C	TAA,TAG	Preliminary							EOG7RNWHD	FBgn0035181	CG9205-RB	FBtr0072622	Non-RT		No	Comparison	Unbiased			http://broadinstitute.org/compbio1/cav.php?alnset=AgamP3&interval=chr3L:34626090-34626140&strand=+&prologue=90&epilogue=90&spliceSites=AgamP&hideInserts&showCoords&rfc=start&footer=AGAP011883-RA	http://broadinstitute.org/compbio1/cav.php?alnset=dm3&interval=chr3L:1036222-1036281&strand=+&prologue=90&epilogue=90&spliceSites=dm&hideInserts&showCoords&rfc=start&footer=FBtr0072622
AGAP011916-RA	AGAP011916		A. gambiae	AgamP4	AgamP4.2	chr3L:34979635-34979676	-	14	TAG-C	TAG	Preliminary						RNA Structure	EOG70D2Q1						No	Comparison	Unbiased			http://broadinstitute.org/compbio1/cav.php?alnset=AgamP3&interval=chr3L:34979635-34979676&strand=-&prologue=90&epilogue=90&spliceSites=AgamP&hideInserts&showCoords&rfc=start&footer=AGAP011916-RA
AGAP011935-RA	AGAP011935		A. gambiae	AgamP4	AgamP4.2	chr3L:35264366-35264497	-	44	TGA-G	TGA	Preliminary							EOG73C5X3	FBgn0036851	CG14082-RC	FBtr0330091	RT		Yes	Ancient	Unbiased	No		http://broadinstitute.org/compbio1/cav.php?alnset=AgamP3&interval=chr3L:35264366-35264497&strand=-&prologue=90&epilogue=90&spliceSites=AgamP&hideInserts&showCoords&rfc=start&footer=AGAP011935-RA	http://broadinstitute.org/compbio1/cav.php?alnset=dm3&interval=chr3L:19100204-19100374&strand=-&prologue=90&epilogue=90&spliceSites=dm&hideInserts&showCoords&rfc=start&footer=FBtr0330091
AGAP011956-RA	AGAP011956		A. gambiae	AgamP4	AgamP4.2	chr3L:35532242-35532316	-	25	TAA-T	TAA								EOG71W4B5						No	Comparison				http://broadinstitute.org/compbio1/cav.php?alnset=AgamP3&interval=chr3L:35532242-35532316&strand=-&prologue=90&epilogue=90&spliceSites=AgamP&hideInserts&showCoords&rfc=start&footer=AGAP011956-RA
AGAP011985-RA	AGAP011985		A. gambiae	AgamP4	AgamP4.2	chr3L:35881111-35881137	-	9	TGA-C	TGA								EOG7SJQNV	FBgn0003900	twi-RC	FBtr0345653	Non-RT		No	Comparison				http://broadinstitute.org/compbio1/cav.php?alnset=AgamP3&interval=chr3L:35881111-35881137&strand=-&prologue=90&epilogue=90&spliceSites=AgamP&hideInserts&showCoords&rfc=start&footer=AGAP011985-RA	http://broadinstitute.org/compbio1/cav.php?alnset=dm3&interval=chr2R:18935600-18935620&strand=+&prologue=90&epilogue=90&spliceSites=dm&hideInserts&showCoords&rfc=start&footer=FBtr0345653
AGAP011988-RF	AGAP011988		A. gambiae	AgamP4	AgamP4.2	chr3L:35903071-35903190+chr3L:35905437-35905475	-	53	TGA-C	TGA	Preliminary							EOG7389N2	FBgn0261854	aPKC-RB	FBtr0303429	RT		Yes	Ancient	Unbiased	No		http://broadinstitute.org/compbio1/cav.php?alnset=AgamP3&interval=chr3L:35903071-35903190+chr3L:35905437-35905547+chr3L:35909678-35909695&strand=-&startTrPos=91&prologue=90&epilogue=90&spliceSites=AgamP&hideInserts&showCoords&rfc=start&footer=AGAP011988-RF	http://broadinstitute.org/compbio1/cav.php?alnset=dm3&interval=chr2R:10833569-10833922+chr2R:10833982-10834108+chr2R:10834684-10834685&strand=-&startTrPos=91&prologue=90&epilogue=90&spliceSites=dm&hideInserts&showCoords&rfc=start&footer=FBtr0303429
AGAP011996-RA	AGAP011996		A. gambiae	AgamP4	AgamP4.2	chr3L:36028887-36029093	+	69	TGA-C	TGA								EOG783ZCC	FBgn0039303	CG11857-RA	FBtr0084814	RT		Yes	Ancient		No		http://broadinstitute.org/compbio1/cav.php?alnset=AgamP3&interval=chr3L:36028709-36028723+chr3L:36028812-36029093&strand=+&startTrPos=91&prologue=90&epilogue=90&spliceSites=AgamP&hideInserts&showCoords&rfc=start&footer=AGAP011996-RA	http://broadinstitute.org/compbio1/cav.php?alnset=dm3&interval=chr3R:21085759-21085944&strand=+&prologue=90&epilogue=90&spliceSites=dm&hideInserts&showCoords&rfc=start&footer=FBtr0084814
AGAP012018-RA	AGAP012018		A. gambiae	AgamP4	AgamP4.2	chr3L:36404211-36404249	+	13	TAG-G	TAG	Preliminary							EOG7161N0	FBgn0037092	M6-RF	FBtr0332715	Ambiguous		No		Unbiased			http://broadinstitute.org/compbio1/cav.php?alnset=AgamP3&interval=chr3L:36404211-36404249&strand=+&prologue=90&epilogue=90&spliceSites=AgamP&hideInserts&showCoords&rfc=start&footer=AGAP012018-RA	http://broadinstitute.org/compbio1/cav.php?alnset=dm3&interval=chr3L:21505048-21505101&strand=+&prologue=90&epilogue=90&spliceSites=dm&hideInserts&showCoords&rfc=start&footer=FBtr0332715
AGAP012026-RA	AGAP012026		A. gambiae	AgamP4	AgamP4.2	chr3L:36647338-36647424	+	29	TAG-C	TAG	Preliminary							EOG7F86RX	FBgn0260798	Gprk1-RC	FBtr0345363	Non-RT		No	Comparison	Unbiased			http://broadinstitute.org/compbio1/cav.php?alnset=AgamP3&interval=chr3L:36647338-36647424&strand=+&prologue=90&epilogue=90&spliceSites=AgamP&hideInserts&showCoords&rfc=start&footer=AGAP012026-RA	http://broadinstitute.org/compbio1/cav.php?alnset=dm3&interval=chr2R:210014-210037&strand=-&prologue=90&epilogue=90&spliceSites=dm&hideInserts&showCoords&rfc=start&footer=FBtr0345363
AGAP012085-RA	AGAP012085		A. gambiae	AgamP4	AgamP4.2	chr3L:37482772-37482900	-	43	TGA-C	TGA								EOG7XQ8P4	FBgn0020767	Spred-RA	FBtr0087468	RT		No			Yes		http://broadinstitute.org/compbio1/cav.php?alnset=AgamP3&interval=chr3L:37482772-37482900&strand=-&prologue=90&epilogue=90&spliceSites=AgamP&hideInserts&showCoords&rfc=start&footer=AGAP012085-RA	http://broadinstitute.org/compbio1/cav.php?alnset=dm3&interval=chr2R:10649265-10649543&strand=-&prologue=90&epilogue=90&spliceSites=dm&hideInserts&showCoords&rfc=start&footer=FBtr0087468
AGAP012090-RA	AGAP012090		A. gambiae	AgamP4	AgamP4.2	chr3L:37578054-37578055+chr3L:37578140-37578296	+	53	TAA-T	TAA	Preliminary							EOG7RZH5X	FBgn0023081	gek-RA				No	Comparison	Unbiased			http://broadinstitute.org/compbio1/cav.php?alnset=AgamP3&interval=chr3L:37578054-37578055+chr3L:37578140-37578296&strand=+&prologue=90&epilogue=90&spliceSites=AgamP&hideInserts&showCoords&rfc=start&footer=AGAP012090-RA
AGAP012115-RA	AGAP012115		A. gambiae	AgamP4	AgamP4.2	chr3L:37774109-37774150	-	14	TGA-C	TGA								EOG78M9J1	FBgn0052451	SPoCk-RG	FBtr0332105	RT		Yes	Ancient		No		http://broadinstitute.org/compbio1/cav.php?alnset=AgamP3&interval=chr3L:37774109-37774150&strand=-&prologue=90&epilogue=90&spliceSites=AgamP&hideInserts&showCoords&rfc=start&footer=AGAP012115-RA	http://broadinstitute.org/compbio1/cav.php?alnset=dm3&interval=chr3L:22777588-22777632&strand=+&prologue=90&epilogue=90&spliceSites=dm&hideInserts&showCoords&rfc=start&footer=FBtr0332105
AGAP012118-RA	AGAP012118		A. gambiae	AgamP4	AgamP4.2	chr3L:37832620-37832679	+	20	TGA-C	TGA	Preliminary							EOG7M108N	FBgn0031871	CG10158-RB	FBtr0332325	Non-RT		No	Comparison	Unbiased			http://broadinstitute.org/compbio1/cav.php?alnset=AgamP3&interval=chr3L:37832620-37832679&strand=+&prologue=90&epilogue=90&spliceSites=AgamP&hideInserts&showCoords&rfc=start&footer=AGAP012118-RA	http://broadinstitute.org/compbio1/cav.php?alnset=dm3&interval=chr2L:6944046-6944048&strand=-&prologue=90&epilogue=90&spliceSites=dm&hideInserts&showCoords&rfc=start&footer=FBtr0332325
AGAP012179-RA	AGAP012179		A. gambiae	AgamP4	AgamP4.2	chr3L:38353459-38353635	-	59	TAA-T	TAA								EOG79PW61	FBgn0004580	Cbp53E-RB	FBtr0340072	Non-RT		No	Comparison				http://broadinstitute.org/compbio1/cav.php?alnset=AgamP3&interval=chr3L:38353459-38353635&strand=-&prologue=90&epilogue=90&spliceSites=AgamP&hideInserts&showCoords&rfc=start&footer=AGAP012179-RA	http://broadinstitute.org/compbio1/cav.php?alnset=dm3&interval=chr2R:12882063-12882143&strand=+&prologue=90&epilogue=90&spliceSites=dm&hideInserts&showCoords&rfc=start&footer=FBtr0340072
AGAP012186-RA	AGAP012186		A. gambiae	AgamP4	AgamP4.2	chr3L:38528175-38528249	+	25	TGA-A	TGA								EOG7B3C4N	FBgn0265178	CG44243-RB	FBtr0339087	Ambiguous		No					http://broadinstitute.org/compbio1/cav.php?alnset=AgamP3&interval=chr3L:38528175-38528249&strand=+&prologue=90&epilogue=90&spliceSites=AgamP&hideInserts&showCoords&rfc=start&footer=AGAP012186-RA	http://broadinstitute.org/compbio1/cav.php?alnset=dm3&interval=chr2R:12086683-12086697&strand=+&prologue=90&epilogue=90&spliceSites=dm&hideInserts&showCoords&rfc=start&footer=FBtr0339087
AGAP012237-RA	AGAP012237		A. gambiae	AgamP4	AgamP4.2	chr3L:39209810-39209947	-	46	TGA-G	TGA								EOG74FRHC	FBgn0036844	Mkp3-RB	FBtr0075035	RT		Yes	Ancient	Unbiased	No		http://broadinstitute.org/compbio1/cav.php?alnset=AgamP3&interval=chr3L:39209810-39209947&strand=-&prologue=90&epilogue=90&spliceSites=AgamP&hideInserts&showCoords&rfc=start&footer=AGAP012237-RA	http://broadinstitute.org/compbio1/cav.php?alnset=dm3&interval=chr3L:19061754-19062011&strand=-&prologue=90&epilogue=90&spliceSites=dm&hideInserts&showCoords&rfc=start&footer=FBtr0075035
AGAP012288-RA	AGAP012288		A. gambiae	AgamP4	AgamP4.2	chr3L:39796269-39796412	-	48	TGA-C	TGA	Preliminary							EOG7K4538	FBgn0015838	Vang-RA	FBtr0088566	RT		Yes	Ancient	Unbiased	No		http://broadinstitute.org/compbio1/cav.php?alnset=AgamP3&interval=chr3L:39796269-39796412&strand=-&prologue=90&epilogue=90&spliceSites=AgamP&hideInserts&showCoords&rfc=start&footer=AGAP012288-RA	http://broadinstitute.org/compbio1/cav.php?alnset=dm3&interval=chr2R:4992894-4992974&strand=+&prologue=90&epilogue=90&spliceSites=dm&hideInserts&showCoords&rfc=start&footer=FBtr0088566
AGAP012325-RA	AGAP012325		A. gambiae	AgamP4	AgamP4.2	chr3L:40221503-40221550	+	16	TGA-T	TGA	Preliminary							EOG7TV1S2						No	Comparison	Unbiased			http://broadinstitute.org/compbio1/cav.php?alnset=AgamP3&interval=chr3L:40221503-40221550&strand=+&prologue=90&epilogue=90&spliceSites=AgamP&hideInserts&showCoords&rfc=start&footer=AGAP012325-RA
AGAP012372-RA	AGAP012372		A. gambiae	AgamP4	AgamP4.2	chr3L:41151031-41151045	-	5	TGA-T	TGA	Preliminary	Double	1	Triple	8		RNA Structure	EOG76QS05	FBgn0053087	LRP1-RG	FBtr0344894	Ambiguous		No		Unbiased			http://broadinstitute.org/compbio1/cav.php?alnset=AgamP3&interval=chr3L:41151004-41151045&strand=-&prologue=90&epilogue=90&spliceSites=AgamP&hideInserts&showCoords&rfc=start&footer=AGAP012372-RA	http://broadinstitute.org/compbio1/cav.php?alnset=dm3&interval=chr2R:4112921-4112923&strand=+&prologue=90&epilogue=90&spliceSites=dm&hideInserts&showCoords&rfc=start&footer=FBtr0344894
AGAP012565-RA	AGAP012565		A. gambiae	AgamP4	AgamP4.2	chrUNKN:16625393-16625887	+	165	TGA-C	TGA								EOG72RZH5						No	Comparison				http://broadinstitute.org/compbio1/cav.php?alnset=AgamP3&interval=chrUNKN:16624216-16624224+chrUNKN:16625312-16625887&strand=+&startTrPos=91&prologue=90&epilogue=90&spliceSites=AgamP&hideInserts&showCoords&rfc=start&footer=AGAP012565-RA
AGAP012748-RA	AGAP012748		A. gambiae	AgamP4	AgamP4.2	chrUNKN:26692377-26692421	+	15	TAG-G	TAG	Preliminary						RNA Structure	EOG7JHXNZ	FBgn0263916	Ent2-RB	FBtr0343158	Non-RT		No	Comparison	Unbiased			http://broadinstitute.org/compbio1/cav.php?alnset=AgamP3&interval=chrUNKN:26692377-26692421&strand=+&prologue=90&epilogue=90&spliceSites=AgamP&hideInserts&showCoords&rfc=start&footer=AGAP012748-RA	http://broadinstitute.org/compbio1/cav.php?alnset=dm3&interval=chr2L:6564074-6564088&strand=+&prologue=90&epilogue=90&spliceSites=dm&hideInserts&showCoords&rfc=start&footer=FBtr0343158
AGAP012976-RA	AGAP012976		A. gambiae	AgamP4	AgamP4.2	chrX:9600985-9601194	-	70	TGA-C	TGA	Preliminary							EOG7C32J9	FBgn0264954	fd3F-RC	FBtr0335187	RT		No		Unbiased	No		http://broadinstitute.org/compbio1/cav.php?alnset=AgamP3&interval=chrX:9600985-9601194&strand=-&prologue=90&epilogue=90&spliceSites=AgamP&hideInserts&showCoords&rfc=start&footer=AGAP012976-RA	http://broadinstitute.org/compbio1/cav.php?alnset=dm3&interval=chrX:3704543-3704602&strand=+&prologue=90&epilogue=90&spliceSites=dm&hideInserts&showCoords&rfc=start&footer=FBtr0335187
AGAP012987-RA	AGAP012987		A. gambiae	AgamP4	AgamP4.2	chr2R:36943257-36943694	-	146	TGA-T	TGA								EOG725R1Z						No	Comparison				http://broadinstitute.org/compbio1/cav.php?alnset=AgamP3&interval=chr2R:36943257-36943694&strand=-&prologue=90&epilogue=90&spliceSites=AgamP&hideInserts&showCoords&rfc=start&footer=AGAP012987-RA
AGAP013018-RA	AGAP013018		A. gambiae	AgamP4	AgamP4.2	chr2R:21598347-21598625	-	93	TGA-C	TGA	Preliminary	Double	786					EOG75BKP4	FBgn0053096	CG33096-RG	FBtr0344622	RT		Yes	Ancient	Unbiased	No		http://broadinstitute.org/compbio1/cav.php?alnset=AgamP3&interval=chr2R:21595989-21598709+chr2R:21598787-21598792&strand=-&startTrPos=91&prologue=90&epilogue=90&spliceSites=AgamP&hideInserts&showCoords&rfc=start&footer=AGAP013018-RA	http://broadinstitute.org/compbio1/cav.php?alnset=dm3&interval=chr3R:20924624-20924629+chr3R:20924918-20925182+chr3R:20925664-20925719&strand=+&startTrPos=91&prologue=90&epilogue=90&spliceSites=dm&hideInserts&showCoords&rfc=start&footer=FBtr0344622
AGAP013022-RA	AGAP013022		A. gambiae	AgamP4	AgamP4.2	chrX:14833564-14833662	-	33	TAG-C	TAG	Preliminary							EOG7CP904						No	Comparison	Unbiased			http://broadinstitute.org/compbio1/cav.php?alnset=AgamP3&interval=chrX:14833564-14833662&strand=-&prologue=90&epilogue=90&spliceSites=AgamP&hideInserts&showCoords&rfc=start&footer=AGAP013022-RA
AGAP013055-RA	AGAP013055		A. gambiae	AgamP4	AgamP4.2	chrX:9691786-9691788	-	1	TGA-T	TGA		Double	36			Double-Stop		EOG7MWTDX	FBgn0260938	tay-RA	FBtr0074167	Non-RT		No					http://broadinstitute.org/compbio1/cav.php?alnset=AgamP3&interval=chrX:9691678-9691788&strand=-&prologue=90&epilogue=90&spliceSites=AgamP&hideInserts&showCoords&rfc=start&footer=AGAP013055-RA	http://broadinstitute.org/compbio1/cav.php?alnset=dm3&interval=chrX:15771265-15771267&strand=-&prologue=90&epilogue=90&spliceSites=dm&hideInserts&showCoords&rfc=start&footer=FBtr0074167
AGAP013108-RA	AGAP013108		A. gambiae	AgamP4	AgamP4.2	chr2R:5886155-5886157	-	1	TGA-T	TGA		Double	6			Double-Stop		EOG7QGFP7						No					http://broadinstitute.org/compbio1/cav.php?alnset=AgamP3&interval=chr2R:5886137-5886157&strand=-&prologue=90&epilogue=90&spliceSites=AgamP&hideInserts&showCoords&rfc=start&footer=AGAP013108-RA
AGAP013145-RB	AGAP013145		A. gambiae	AgamP4	AgamP4.2	chr2R:8660687-8660944	+	86	TGA-C	TGA	Preliminary							EOG79H4Q8	FBgn0263995	cpo-RN				No	Comparison	Unbiased			http://broadinstitute.org/compbio1/cav.php?alnset=AgamP3&interval=chr2R:8660687-8660944&strand=+&prologue=90&epilogue=90&spliceSites=AgamP&hideInserts&showCoords&rfc=start&footer=AGAP013145-RB
AGAP013174-RA	AGAP013174		A. gambiae	AgamP4	AgamP4.2	chr2R:20643044-20643124	-	27	TGA-T	TGA	Preliminary							EOG74812H	FBgn0066303	CG33932-RB	FBtr0346041	Non-RT		No	Comparison	Unbiased			http://broadinstitute.org/compbio1/cav.php?alnset=AgamP3&interval=chr2R:20643044-20643124&strand=-&prologue=90&epilogue=90&spliceSites=AgamP&hideInserts&showCoords&rfc=start&footer=AGAP013174-RA	http://broadinstitute.org/compbio1/cav.php?alnset=dm3&interval=chrX:19639587-19639604&strand=+&prologue=90&epilogue=90&spliceSites=dm&hideInserts&showCoords&rfc=start&footer=FBtr0346041
AGAP013210-RA	AGAP013210		A. gambiae	AgamP4	AgamP4.2	chrX:8255651-8255689	+	13	TGA-G	TGA								EOG7V4NGB	FBgn0030174	CG15312-RE	FBtr0309220	Non-RT		No	Comparison				http://broadinstitute.org/compbio1/cav.php?alnset=AgamP3&interval=chrX:8255651-8255689&strand=+&prologue=90&epilogue=90&spliceSites=AgamP&hideInserts&showCoords&rfc=start&footer=AGAP013210-RA	http://broadinstitute.org/compbio1/cav.php?alnset=dm3&interval=chrX:9951269-9951328&strand=-&prologue=90&epilogue=90&spliceSites=dm&hideInserts&showCoords&rfc=start&footer=FBtr0309220
AGAP013378-RA	AGAP013378		A. gambiae	AgamP4	AgamP4.2	chr2R:27062356-27062358	-	1	TGA-T	TGA		Double	15			Double-Stop		EOG7X9SRF	FBgn0083971	CG34135-RB	FBtr0110905	RT		Yes			No		http://broadinstitute.org/compbio1/cav.php?alnset=AgamP3&interval=chr2R:27062311-27062358&strand=-&prologue=90&epilogue=90&spliceSites=AgamP&hideInserts&showCoords&rfc=start&footer=AGAP013378-RA	http://broadinstitute.org/compbio1/cav.php?alnset=dm3&interval=chr3R:4575963-4576154&strand=-&prologue=90&epilogue=90&spliceSites=dm&hideInserts&showCoords&rfc=start&footer=FBtr0110905
AGAP013455-RA	AGAP013455		A. gambiae	AgamP4	AgamP4.2	chr2R:42781056-42781136	+	27	TAG-C	TAG	Preliminary							EOG7K453F	FBgn0041188	Atx2-RD	FBtr0344377	Non-RT		No	Comparison	Unbiased			http://broadinstitute.org/compbio1/cav.php?alnset=AgamP3&interval=chr2R:42781056-42781136&strand=+&prologue=90&epilogue=90&spliceSites=AgamP&hideInserts&showCoords&rfc=start&footer=AGAP013455-RA	http://broadinstitute.org/compbio1/cav.php?alnset=dm3&interval=chr3R:11241275-11241364&strand=+&prologue=90&epilogue=90&spliceSites=dm&hideInserts&showCoords&rfc=start&footer=FBtr0344377
AGAP013461-RA	AGAP013461		A. gambiae	AgamP4	AgamP4.2	chr2R:57866592-57866612	+	7	TAA-G	TAA								EOG7RRRQQ						No	Comparison				http://broadinstitute.org/compbio1/cav.php?alnset=AgamP3&interval=chr2R:57866592-57866612&strand=+&prologue=90&epilogue=90&spliceSites=AgamP&hideInserts&showCoords&rfc=start&footer=AGAP013461-RA
AGAP013495-RA	AGAP013495		A. gambiae	AgamP4	AgamP4.2	chrX:17555750-17555926	-	59	TGA-G	TGA								EOG74FRH3	FBgn0030974	CG7358-RB	FBtr0342879	Non-RT		No	Comparison				http://broadinstitute.org/compbio1/cav.php?alnset=AgamP3&interval=chrX:17555750-17555926&strand=-&prologue=90&epilogue=90&spliceSites=AgamP&hideInserts&showCoords&rfc=start&footer=AGAP013495-RA	http://broadinstitute.org/compbio1/cav.php?alnset=dm3&interval=chrX:18783206-18783325&strand=-&prologue=90&epilogue=90&spliceSites=dm&hideInserts&showCoords&rfc=start&footer=FBtr0342879
AGAP013538-RA	AGAP013538		A. gambiae	AgamP4	AgamP4.2	chr2R:24285873-24285875	+	1	TAG-T	TAG		Double	18			Double-Stop		EOG7B67DB	FBgn0043900	pygo-RA	FBtr0085806	Non-RT		No					http://broadinstitute.org/compbio1/cav.php?alnset=AgamP3&interval=chr2R:24285873-24285929&strand=+&prologue=90&epilogue=90&spliceSites=AgamP&hideInserts&showCoords&rfc=start&footer=AGAP013538-RA	http://broadinstitute.org/compbio1/cav.php?alnset=dm3&interval=chr3R:27402494-27402613&strand=-&prologue=90&epilogue=90&spliceSites=dm&hideInserts&showCoords&rfc=start&footer=FBtr0085806
AGAP013747-RA	AGAP013747		A. gambiae	AgamP4	AgamP4.2	chr3R:4021843-4021890	-	16	TGA-C	TGA	Preliminary						RNA Structure	EOG7HXQ81	FBgn0040228	dyn-p25-RA	FBtr0080693	Non-RT		No	Comparison	Unbiased			http://broadinstitute.org/compbio1/cav.php?alnset=AgamP3&interval=chr3R:4021843-4021890&strand=-&prologue=90&epilogue=90&spliceSites=AgamP&hideInserts&showCoords&rfc=start&footer=AGAP013747-RA	http://broadinstitute.org/compbio1/cav.php?alnset=dm3&interval=chr2L:15006540-15006605&strand=+&prologue=90&epilogue=90&spliceSites=dm&hideInserts&showCoords&rfc=start&footer=FBtr0080693
AGAP027982-RA	AGAP027982		A. gambiae	AgamP4	AgamP4.2	chr3L:1333593-1333667	-	25	TGA-C	TGA	Preliminary							EOG7MHBGG						No	Comparison	Unbiased			http://broadinstitute.org/compbio1/cav.php?alnset=AgamP3&interval=chr3L:1333593-1333667&strand=-&prologue=90&epilogue=90&spliceSites=AgamP&hideInserts&showCoords&rfc=start&footer=AGAP027982-RA
AGAP027996-RA	AGAP027996		A. gambiae	AgamP4	AgamP4.2	chr3R:21544689-21544862	-	58	TGA-C	TGA								EOG7XMDF8						No	Comparison				http://broadinstitute.org/compbio1/cav.php?alnset=AgamP3&interval=chr3R:21544689-21544862&strand=-&prologue=90&epilogue=90&spliceSites=AgamP&hideInserts&showCoords&rfc=start&footer=AGAP027996-RA
AGAP028090-RA	AGAP028090		A. gambiae	AgamP4	AgamP4.2	chr3R:22315062-22315112	-	17	TGA-C	TGA	Preliminary							EOG73G243	FBgn0033183	CG1620-RA				No	Comparison	Unbiased			http://broadinstitute.org/compbio1/cav.php?alnset=AgamP3&interval=chr3R:22315062-22315156+chr3R:22315427-22315472&strand=-&startTrPos=91&prologue=90&epilogue=90&spliceSites=AgamP&hideInserts&showCoords&rfc=start&footer=AGAP028090-RA
AGAP028130-RA	AGAP028130		A. gambiae	AgamP4	AgamP4.2	chr3L:35742536-35742856	-	107	TGA-C	TGA		Double	41					EOG76B92S	FBgn0052204	CG32204-RB				No	Comparison				http://broadinstitute.org/compbio1/cav.php?alnset=AgamP3&interval=chr3L:35742413-35742943+chr3L:35743025-35743027&strand=-&startTrPos=91&prologue=90&epilogue=90&spliceSites=AgamP&hideInserts&showCoords&rfc=start&footer=AGAP028130-RA
FBtr0070181	FBgn0040397	CG3655-RA	D. melanogaster	dm3	dmel_r5.57	chrX:969437-969535	-	33	TGA-T	TGA	Preliminary							EOG7BWB1M	AGAP001806		AGAP001806-RA	RT		Yes	Ancient	Unbiased	No	FBtr0070181	http://broadinstitute.org/compbio1/cav.php?alnset=dm3&interval=chrX:969437-969535&strand=-&prologue=90&epilogue=90&spliceSites=dm&hideInserts&showCoords&rfc=start&footer=FBtr0070181	http://broadinstitute.org/compbio1/cav.php?alnset=AgamP3&interval=chr2R:10784790-10784843&strand=+&prologue=90&epilogue=90&spliceSites=AgamP&hideInserts&showCoords&rfc=start&footer=AGAP001806-RA
FBtr0070244	FBgn0028550	Atf3-RA	D. melanogaster	dm3	dmel_r5.57	chrX:1140323-1140547	-	75	TGA-G	TGA	Preliminary							EOG7DK440	AGAP001536		AGAP001536-RA	RT		Yes	Ancient	Unbiased	No	FBtr0070244	http://broadinstitute.org/compbio1/cav.php?alnset=dm3&interval=chrX:1140323-1140547&strand=-&prologue=90&epilogue=90&spliceSites=dm&hideInserts&showCoords&rfc=start&footer=FBtr0070244	http://broadinstitute.org/compbio1/cav.php?alnset=AgamP3&interval=chr2R:6034372-6034392&strand=+&prologue=90&epilogue=90&spliceSites=AgamP&hideInserts&showCoords&rfc=start&footer=AGAP001536-RA
FBtr0070261	FBgn0000210	br-RC	D. melanogaster	dm3	dmel_r5.57	chrX:1542747-1543139	+	131	TAA-G	TAA	Preliminary							EOG7G25PT	AGAP002165					No	Comparison	Unbiased		FBtr0070261	http://broadinstitute.org/compbio1/cav.php?alnset=dm3&interval=chrX:1542747-1543139&strand=+&prologue=90&epilogue=90&spliceSites=dm&hideInserts&showCoords&rfc=start&footer=FBtr0070261
FBtr0070435	FBgn0004050	z-RA	D. melanogaster	dm3	dmel_r5.57	chrX:2344241-2344330	+	30	TGA-G	TGA	Preliminary							EOG7B67CR						No	Comparison	Unbiased		FBtr0070435	http://broadinstitute.org/compbio1/cav.php?alnset=dm3&interval=chrX:2344241-2344330&strand=+&prologue=90&epilogue=90&spliceSites=dm&hideInserts&showCoords&rfc=start&footer=FBtr0070435
FBtr0070672	FBgn0000179	bi-RA	D. melanogaster	dm3	dmel_r5.57	chrX:4377659-4377811	+	51	TGA-C	TGA	Preliminary							EOG7J79Z2	AGAP011711					No	Comparison	Unbiased		FBtr0070672	http://broadinstitute.org/compbio1/cav.php?alnset=dm3&interval=chrX:4377659-4377811&strand=+&prologue=90&epilogue=90&spliceSites=dm&hideInserts&showCoords&rfc=start&footer=FBtr0070672
FBtr0070691	FBgn0011277	HLH4C-RA	D. melanogaster	dm3	dmel_r5.57	chrX:4539825-4539896	-	24	TGA-G	TGA	Preliminary							EOG72ZPZM	AGAP004907		AGAP004907-RA	Non-RT		No	Comparison	Unbiased		FBtr0070691	http://broadinstitute.org/compbio1/cav.php?alnset=dm3&interval=chrX:4539825-4539896&strand=-&prologue=90&epilogue=90&spliceSites=dm&hideInserts&showCoords&rfc=start&footer=FBtr0070691	http://broadinstitute.org/compbio1/cav.php?alnset=AgamP3&interval=chr2L:5801761-5801775&strand=+&prologue=90&epilogue=90&spliceSites=AgamP&hideInserts&showCoords&rfc=start&footer=AGAP004907-RA
FBtr0070704	FBgn0011760	ctp-RB	D. melanogaster	dm3	dmel_r5.57	chrX:4592492-4593025	+	178	TAA-A	TAA	Preliminary							EOG7VQVXK	AGAP001335		AGAP001335-RA	Ambiguous		No		Unbiased		FBtr0070704	http://broadinstitute.org/compbio1/cav.php?alnset=dm3&interval=chrX:4592492-4593025&strand=+&prologue=90&epilogue=90&spliceSites=dm&hideInserts&showCoords&rfc=start&footer=FBtr0070704	http://broadinstitute.org/compbio1/cav.php?alnset=AgamP3&interval=chr2R:3281793-3281807&strand=+&prologue=90&epilogue=90&spliceSites=AgamP&hideInserts&showCoords&rfc=start&footer=AGAP001335-RA
FBtr0071185	FBgn0030017	CG2278-RA	D. melanogaster	dm3	dmel_r5.57	chrX:8061822-8061986	-	55	TAG-C	TAG	Preliminary							EOG7NWHSS	AGAP002709		AGAP002709-RA	RT		Yes	Ancient	Unbiased	No	FBtr0071185	http://broadinstitute.org/compbio1/cav.php?alnset=dm3&interval=chrX:8061822-8061986&strand=-&prologue=90&epilogue=90&spliceSites=dm&hideInserts&showCoords&rfc=start&footer=FBtr0071185	http://broadinstitute.org/compbio1/cav.php?alnset=AgamP3&interval=chr2R:26001206-26001232&strand=-&prologue=90&epilogue=90&spliceSites=AgamP&hideInserts&showCoords&rfc=start&footer=AGAP002709-RA
FBtr0071381	FBgn0020378	Sp1-RB	D. melanogaster	dm3	dmel_r5.57	chrX:9649303-9649335	+	11	TGA-G	TGA	Preliminary							EOG7GZ0V3	AGAP000673		AGAP000673-RA	Ambiguous		No		Unbiased		FBtr0071381	http://broadinstitute.org/compbio1/cav.php?alnset=dm3&interval=chrX:9649303-9649335&strand=+&prologue=90&epilogue=90&spliceSites=dm&hideInserts&showCoords&rfc=start&footer=FBtr0071381	http://broadinstitute.org/compbio1/cav.php?alnset=AgamP3&interval=chrX:11918350-11918460&strand=-&prologue=90&epilogue=90&spliceSites=AgamP&hideInserts&showCoords&rfc=start&footer=AGAP000673-RA
FBtr0071446	FBgn0000711	flw-RA	D. melanogaster	dm3	dmel_r5.57	chrX:10301513-10301539	+	9	TAA-T	TAA								EOG7DZM2H	AGAP003114		AGAP003114-RA	RT		Yes			Yes		http://broadinstitute.org/compbio1/cav.php?alnset=dm3&interval=chrX:10301513-10301539&strand=+&prologue=90&epilogue=90&spliceSites=dm&hideInserts&showCoords&rfc=start&footer=FBtr0071446	http://broadinstitute.org/compbio1/cav.php?alnset=AgamP3&interval=chr2R:32550719-32551714&strand=+&prologue=90&epilogue=90&spliceSites=AgamP&hideInserts&showCoords&rfc=start&footer=AGAP003114-RA
FBtr0071609	FBgn0034626	CG10795-RA	D. melanogaster	dm3	dmel_r5.57	chr2R:17270991-17271065	-	25	TGA-T	TGA								EOG7V1S7R	AGAP007485		AGAP007485-RA	RT		Yes	Ancient		Yes		http://broadinstitute.org/compbio1/cav.php?alnset=dm3&interval=chr2R:17270991-17271065&strand=-&prologue=90&epilogue=90&spliceSites=dm&hideInserts&showCoords&rfc=start&footer=FBtr0071609	http://broadinstitute.org/compbio1/cav.php?alnset=AgamP3&interval=chr2L:46858480-46858530&strand=+&prologue=90&epilogue=90&spliceSites=AgamP&hideInserts&showCoords&rfc=start&footer=AGAP007485-RA
FBtr0071622	FBgn0034606	ASPP-RA	D. melanogaster	dm3	dmel_r5.57	chr2R:17106377-17106454	-	26	TAG-C	TAG	Preliminary							EOG72VTPC	AGAP012439					No	Comparison	Unbiased		FBtr0071622	http://broadinstitute.org/compbio1/cav.php?alnset=dm3&interval=chr2R:17106377-17106499+chr2R:17106604-17106648&strand=-&startTrPos=91&prologue=90&epilogue=90&spliceSites=dm&hideInserts&showCoords&rfc=start&footer=FBtr0071622
FBtr0071632	FBgn0050389	CG30389-RA	D. melanogaster	dm3	dmel_r5.57	chr2R:17036759-17036845	-	29	TGA-C	TGA	Preliminary							EOG77X6VQ	AGAP010611					No	Comparison	Unbiased		FBtr0071632	http://broadinstitute.org/compbio1/cav.php?alnset=dm3&interval=chr2R:17036759-17036845&strand=-&prologue=90&epilogue=90&spliceSites=dm&hideInserts&showCoords&rfc=start&footer=FBtr0071632
FBtr0071660	FBgn0034643	CG10321-RA	D. melanogaster	dm3	dmel_r5.57	chr2R:17525417-17525476	+	20	TAG-C	TAG	Preliminary							EOG725R1B	AGAP004729					No	Comparison	Unbiased		FBtr0071660	http://broadinstitute.org/compbio1/cav.php?alnset=dm3&interval=chr2R:17525417-17525476&strand=+&prologue=90&epilogue=90&spliceSites=dm&hideInserts&showCoords&rfc=start&footer=FBtr0071660
FBtr0071837	FBgn0260866	dnr1-RA	D. melanogaster	dm3	dmel_r5.57	chr2R:18451565-18451624	-	20	TAG-A	TAG	Preliminary							EOG7BKQ9Z	AGAP001609		AGAP001609-RA	Non-RT		No	Comparison	Unbiased		FBtr0071837	http://broadinstitute.org/compbio1/cav.php?alnset=dm3&interval=chr2R:18451565-18451624&strand=-&prologue=90&epilogue=90&spliceSites=dm&hideInserts&showCoords&rfc=start&footer=FBtr0071837	http://broadinstitute.org/compbio1/cav.php?alnset=AgamP3&interval=chr2R:6777119-6777142&strand=-&prologue=90&epilogue=90&spliceSites=AgamP&hideInserts&showCoords&rfc=start&footer=AGAP001609-RA
FBtr0071924	FBgn0020257	ppa-RA	D. melanogaster	dm3	dmel_r5.57	chr2R:18574538-18574609	-	24	TGA-T	TGA	Preliminary							EOG7M3VGP	AGAP010289		AGAP010289-RA	Ambiguous		No		Unbiased		FBtr0071924	http://broadinstitute.org/compbio1/cav.php?alnset=dm3&interval=chr2R:18574538-18574609&strand=-&prologue=90&epilogue=90&spliceSites=dm&hideInserts&showCoords&rfc=start&footer=FBtr0071924	http://broadinstitute.org/compbio1/cav.php?alnset=AgamP3&interval=chr3R:52212059-52212076&strand=-&prologue=90&epilogue=90&spliceSites=AgamP&hideInserts&showCoords&rfc=start&footer=AGAP010289-RA
FBtr0072148	FBgn0029105	alpha-catenin-related-RA	D. melanogaster	dm3	dmel_r5.57	chr2R:19848860-19848928	+	23	TGA-C	TGA	Preliminary							EOG7135CG	AGAP011097		AGAP011097-RA	RT		No		Unbiased	No	FBtr0072148	http://broadinstitute.org/compbio1/cav.php?alnset=dm3&interval=chr2R:19848860-19848928&strand=+&prologue=90&epilogue=90&spliceSites=dm&hideInserts&showCoords&rfc=start&footer=FBtr0072148	http://broadinstitute.org/compbio1/cav.php?alnset=AgamP3&interval=chr3L:16798569-16798640&strand=-&prologue=90&epilogue=90&spliceSites=AgamP&hideInserts&showCoords&rfc=start&footer=AGAP011097-RA
FBtr0072290	FBgn0002787	Rpn8-RA	D. melanogaster	dm3	dmel_r5.57	chr2R:20291797-20291856	+	20	TAG-G	TAG	Preliminary							EOG7N6F4G	AGAP012135		AGAP012135-RA	Non-RT		No	Comparison	Unbiased		FBtr0072290	http://broadinstitute.org/compbio1/cav.php?alnset=dm3&interval=chr2R:20291797-20291856&strand=+&prologue=90&epilogue=90&spliceSites=dm&hideInserts&showCoords&rfc=start&footer=FBtr0072290	http://broadinstitute.org/compbio1/cav.php?alnset=AgamP3&interval=chr3L:37999312-37999395&strand=-&prologue=90&epilogue=90&spliceSites=AgamP&hideInserts&showCoords&rfc=start&footer=AGAP012135-RA
FBtr0072298	FBgn0035010	CG13579-RA	D. melanogaster	dm3	dmel_r5.57	chr2R:20376971-20377168	+	66	TAG-T	TAG	Preliminary							EOG7B67C6	AGAP011320					No	Comparison	Unbiased		FBtr0072298	http://broadinstitute.org/compbio1/cav.php?alnset=dm3&interval=chr2R:20376971-20377168&strand=+&prologue=90&epilogue=90&spliceSites=dm&hideInserts&showCoords&rfc=start&footer=FBtr0072298
FBtr0072457	FBgn0266129	lov-RB	D. melanogaster	dm3	dmel_r5.57	chr2R:20974140-20974430	-	97	TGA-A	TGA	Preliminary							EOG72K6ZV	AGAP010355		AGAP010355-RA	RT		Yes	Ancient	Unbiased	No	FBtr0072456	http://broadinstitute.org/compbio1/cav.php?alnset=dm3&interval=chr2R:20974140-20974430&strand=-&prologue=90&epilogue=90&spliceSites=dm&hideInserts&showCoords&rfc=start&footer=FBtr0072457	http://broadinstitute.org/compbio1/cav.php?alnset=AgamP3&interval=chr3L:2111321-2111365&strand=+&prologue=90&epilogue=90&spliceSites=AgamP&hideInserts&showCoords&rfc=start&footer=AGAP010355-RA
FBtr0072577	FBgn0035155	RabX6-RA	D. melanogaster	dm3	dmel_r5.57	chr3L:691411-691437	+	9	TAG-C	TAG	Preliminary						RNA Structure	EOG7XDNZW	AGAP009325		AGAP009325-RA	Non-RT		No	Comparison	Unbiased		FBtr0072577	http://broadinstitute.org/compbio1/cav.php?alnset=dm3&interval=chr3L:691411-691437&strand=+&prologue=90&epilogue=90&spliceSites=dm&hideInserts&showCoords&rfc=start&footer=FBtr0072577	http://broadinstitute.org/compbio1/cav.php?alnset=AgamP3&interval=chr3R:31271633-31271680&strand=+&prologue=90&epilogue=90&spliceSites=AgamP&hideInserts&showCoords&rfc=start&footer=AGAP009325-RA
FBtr0072758	FBgn0013753	Bgb-RA	D. melanogaster	dm3	dmel_r5.57	chr3L:1640637-1640756	+	40	TAG-T	TAG	Preliminary						RNA Structure	EOG786TM9	AGAP000317		AGAP000317-RA	Non-RT		No	Comparison	Unbiased		FBtr0072758	http://broadinstitute.org/compbio1/cav.php?alnset=dm3&interval=chr3L:1640637-1640756&strand=+&prologue=90&epilogue=90&spliceSites=dm&hideInserts&showCoords&rfc=start&footer=FBtr0072758	http://broadinstitute.org/compbio1/cav.php?alnset=AgamP3&interval=chrX:5609943-5610065&strand=-&prologue=90&epilogue=90&spliceSites=AgamP&hideInserts&showCoords&rfc=start&footer=AGAP000317-RA
FBtr0072887	FBgn0035331	MsR1-RA	D. melanogaster	dm3	dmel_r5.57	chr3L:2344118-2344351	+	78	TAG-C	TAG	Preliminary							EOG70SJNX	AGAP005229		AGAP005229-RA	RT		No		Unbiased	No	FBtr0072887	http://broadinstitute.org/compbio1/cav.php?alnset=dm3&interval=chr3L:2344118-2344351&strand=+&prologue=90&epilogue=90&spliceSites=dm&hideInserts&showCoords&rfc=start&footer=FBtr0072887	http://broadinstitute.org/compbio1/cav.php?alnset=AgamP3&interval=chr2L:12549161-12549283&strand=-&prologue=90&epilogue=90&spliceSites=AgamP&hideInserts&showCoords&rfc=start&footer=AGAP005229-RA
FBtr0073131	FBgn0005640	Eip63E-RD	D. melanogaster	dm3	dmel_r5.57	chr3L:3607567-3607614	+	16	TGA-A	TGA	Preliminary							EOG793NQX	AGAP005729		AGAP005729-RA	RT		No		Unbiased	No	FBtr0073131	http://broadinstitute.org/compbio1/cav.php?alnset=dm3&interval=chr3L:3600467-3600491+chr3L:3607502-3607614&strand=+&startTrPos=91&prologue=90&epilogue=90&spliceSites=dm&hideInserts&showCoords&rfc=start&footer=FBtr0073131	http://broadinstitute.org/compbio1/cav.php?alnset=AgamP3&interval=chr2L:19791460-19791581+chr2L:19791665-19791680&strand=-&startTrPos=91&prologue=90&epilogue=90&spliceSites=AgamP&hideInserts&showCoords&rfc=start&footer=AGAP005729-RA
FBtr0073156	FBgn0013751	Awh-RB	D. melanogaster	dm3	dmel_r5.57	chr3L:3860953-3860988	+	12	TGA-C	TGA	Preliminary							EOG7M108G	AGAP006540		AGAP006540-RA	Non-RT		No	Comparison	Unbiased		FBtr0073156	http://broadinstitute.org/compbio1/cav.php?alnset=dm3&interval=chr3L:3860734-3860761+chr3L:3860891-3860988&strand=+&startTrPos=91&prologue=90&epilogue=90&spliceSites=dm&hideInserts&showCoords&rfc=start&footer=FBtr0073156	http://broadinstitute.org/compbio1/cav.php?alnset=AgamP3&interval=chr2L:34075775-34075802+chr2L:34075873-34076021&strand=+&startTrPos=91&prologue=90&epilogue=90&spliceSites=AgamP&hideInserts&showCoords&rfc=start&footer=AGAP006540-RA
FBtr0073158	FBgn0035469	CG14977-RA	D. melanogaster	dm3	dmel_r5.57	chr3L:3897356-3897487	+	44	TGA-A	TGA	Preliminary							EOG75R2NQ	AGAP006683		AGAP006683-RC	Non-RT		No	Comparison	Unbiased		FBtr0073158	http://broadinstitute.org/compbio1/cav.php?alnset=dm3&interval=chr3L:3897356-3897487&strand=+&prologue=90&epilogue=90&spliceSites=dm&hideInserts&showCoords&rfc=start&footer=FBtr0073158	http://broadinstitute.org/compbio1/cav.php?alnset=AgamP3&interval=chr2L:36681036-36681065&strand=+&prologue=90&epilogue=90&spliceSites=AgamP&hideInserts&showCoords&rfc=start&footer=AGAP006683-RC
FBtr0073279	FBgn0024179	wit-RA	D. melanogaster	dm3	dmel_r5.57	chr3L:4065214-4065243	-	10	TAG-C	TAG	Preliminary						RNA Structure	EOG767DST	AGAP005567		AGAP005567-RA	RT		No		Unbiased	No	FBtr0073279	http://broadinstitute.org/compbio1/cav.php?alnset=dm3&interval=chr3L:4065214-4065243&strand=-&prologue=90&epilogue=90&spliceSites=dm&hideInserts&showCoords&rfc=start&footer=FBtr0073279	http://broadinstitute.org/compbio1/cav.php?alnset=AgamP3&interval=chr2L:17316196-17316225&strand=+&prologue=90&epilogue=90&spliceSites=AgamP&hideInserts&showCoords&rfc=start&footer=AGAP005567-RA
FBtr0073293	FBgn0035540	Syx17-RA	D. melanogaster	dm3	dmel_r5.57	chr3L:4404849-4404983	+	45	TGA-C	TGA	Preliminary							EOG7XHJ74	AGAP005684		AGAP005684-RA	RT		No		Unbiased	No	FBtr0073293	http://broadinstitute.org/compbio1/cav.php?alnset=dm3&interval=chr3L:4404849-4404983&strand=+&prologue=90&epilogue=90&spliceSites=dm&hideInserts&showCoords&rfc=start&footer=FBtr0073293	http://broadinstitute.org/compbio1/cav.php?alnset=AgamP3&interval=chr2L:18745920-18745949&strand=+&prologue=90&epilogue=90&spliceSites=AgamP&hideInserts&showCoords&rfc=start&footer=AGAP005684-RA
FBtr0073437	FBgn0030269	CG18292-RA	D. melanogaster	dm3	dmel_r5.57	chrX:11032936-11032977	+	14	TGA-G	TGA	Preliminary							EOG7VTR5Q	AGAP002837		AGAP002837-RA	Non-RT		No	Comparison	Unbiased		FBtr0073437	http://broadinstitute.org/compbio1/cav.php?alnset=dm3&interval=chrX:11032936-11032977&strand=+&prologue=90&epilogue=90&spliceSites=dm&hideInserts&showCoords&rfc=start&footer=FBtr0073437	http://broadinstitute.org/compbio1/cav.php?alnset=AgamP3&interval=chr2R:28201977-28202135&strand=+&prologue=90&epilogue=90&spliceSites=AgamP&hideInserts&showCoords&rfc=start&footer=AGAP002837-RA
FBtr0073485	FBgn0001624	dlg1-RD	D. melanogaster	dm3	dmel_r5.57	chrX:11300212-11300334	+	41	TGA-C	TGA	Preliminary							EOG7DRVK5	AGAP000255					No	Comparison	Unbiased		FBtr0073485	http://broadinstitute.org/compbio1/cav.php?alnset=dm3&interval=chrX:11300212-11300334&strand=+&prologue=90&epilogue=90&spliceSites=dm&hideInserts&showCoords&rfc=start&footer=FBtr0073485
FBtr0073522	FBgn0004370	Ptp10D-RB	D. melanogaster	dm3	dmel_r5.57	chrX:11568015-11569059+chrX:11569364-11569395	+	359	TGA-C	TGA	Preliminary						RNA Structure	EOG7FVF68	AGAP004246					No	Comparison	Unbiased		FBtr0073522	http://broadinstitute.org/compbio1/cav.php?alnset=dm3&interval=chrX:11568015-11569059+chrX:11569364-11569395&strand=+&prologue=90&epilogue=90&spliceSites=dm&hideInserts&showCoords&rfc=start&footer=FBtr0073522
FBtr0073567	FBgn0030345	CG1847-RA	D. melanogaster	dm3	dmel_r5.57	chrX:11764466-11764531	+	22	TAG-A	TAG	Preliminary							EOG7BGV3N	AGAP011684		AGAP011684-RA	Ambiguous		No		Unbiased		FBtr0073567	http://broadinstitute.org/compbio1/cav.php?alnset=dm3&interval=chrX:11764466-11764531&strand=+&prologue=90&epilogue=90&spliceSites=dm&hideInserts&showCoords&rfc=start&footer=FBtr0073567	http://broadinstitute.org/compbio1/cav.php?alnset=AgamP3&interval=chr3L:31357682-31357741&strand=+&prologue=90&epilogue=90&spliceSites=AgamP&hideInserts&showCoords&rfc=start&footer=AGAP011684-RA
FBtr0073731	FBgn0004456	mew-RA	D. melanogaster	dm3	dmel_r5.57	chrX:13109359-13109649	-	97	TAA-C	TAA	Preliminary							EOG7FFZ7N	AGAP000307		AGAP000307-RA	Non-RT		No	Comparison	Unbiased		FBtr0073731	http://broadinstitute.org/compbio1/cav.php?alnset=dm3&interval=chrX:13109359-13109649&strand=-&prologue=90&epilogue=90&spliceSites=dm&hideInserts&showCoords&rfc=start&footer=FBtr0073731	http://broadinstitute.org/compbio1/cav.php?alnset=AgamP3&interval=chrX:5433168-5433338&strand=-&prologue=90&epilogue=90&spliceSites=AgamP&hideInserts&showCoords&rfc=start&footer=AGAP000307-RA
FBtr0073747	FBgn0010303	hep-RA	D. melanogaster	dm3	dmel_r5.57	chrX:12974435-12974461	-	9	TGA-G	TGA	Preliminary							EOG7VF85G	AGAP001867		AGAP001867-RA	RT		Yes	Ancient	Unbiased	No	FBtr0073749	http://broadinstitute.org/compbio1/cav.php?alnset=dm3&interval=chrX:12974435-12974461&strand=-&prologue=90&epilogue=90&spliceSites=dm&hideInserts&showCoords&rfc=start&footer=FBtr0073747	http://broadinstitute.org/compbio1/cav.php?alnset=AgamP3&interval=chr2R:11698495-11698545&strand=+&prologue=90&epilogue=90&spliceSites=AgamP&hideInserts&showCoords&rfc=start&footer=AGAP001867-RA
FBtr0073803	FBgn0086674	Tango13-RB	D. melanogaster	dm3	dmel_r5.57	chrX:13484408-13484449	+	14	TGA-T	TGA	Preliminary							EOG732K5J	AGAP000900					No	Comparison	Unbiased		FBtr0073803	http://broadinstitute.org/compbio1/cav.php?alnset=dm3&interval=chrX:13484408-13484449&strand=+&prologue=90&epilogue=90&spliceSites=dm&hideInserts&showCoords&rfc=start&footer=FBtr0073803
FBtr0074008	FBgn0026428	HDAC6-RA	D. melanogaster	dm3	dmel_r5.57	chrX:15234049-15234201	+	51	TGA-C	TGA	Preliminary							EOG7MM6P2	AGAP000532		AGAP000532-RA	RT		No		Unbiased	No	FBtr0074008	http://broadinstitute.org/compbio1/cav.php?alnset=dm3&interval=chrX:15234049-15234201&strand=+&prologue=90&epilogue=90&spliceSites=dm&hideInserts&showCoords&rfc=start&footer=FBtr0074008	http://broadinstitute.org/compbio1/cav.php?alnset=AgamP3&interval=chrX:9504470-9504553&strand=+&prologue=90&epilogue=90&spliceSites=AgamP&hideInserts&showCoords&rfc=start&footer=AGAP000532-RA
FBtr0074026	FBgn0030617	CG9095-RA	D. melanogaster	dm3	dmel_r5.57	chrX:15035283-15035321	-	13	TGA-C	TGA	Preliminary							EOG7HXQ6W	AGAP000123		AGAP000123-RA	RT		Yes	Ancient	Unbiased	No	FBtr0074026	http://broadinstitute.org/compbio1/cav.php?alnset=dm3&interval=chrX:15035283-15035321&strand=-&prologue=90&epilogue=90&spliceSites=dm&hideInserts&showCoords&rfc=start&footer=FBtr0074026	http://broadinstitute.org/compbio1/cav.php?alnset=AgamP3&interval=chrX:2014166-2014255&strand=+&prologue=90&epilogue=90&spliceSites=AgamP&hideInserts&showCoords&rfc=start&footer=AGAP000123-RA
FBtr0074289	FBgn0030761	CG9784-RA	D. melanogaster	dm3	dmel_r5.57	chrX:16490716-16490748	-	11	TAG-C	TAG	Preliminary							EOG7BWB1V	AGAP011644		AGAP011644-RA	Ambiguous		No		Unbiased		FBtr0074289	http://broadinstitute.org/compbio1/cav.php?alnset=dm3&interval=chrX:16490716-16490748&strand=-&prologue=90&epilogue=90&spliceSites=dm&hideInserts&showCoords&rfc=start&footer=FBtr0074289	http://broadinstitute.org/compbio1/cav.php?alnset=AgamP3&interval=chr3L:30654686-30654706&strand=-&prologue=90&epilogue=90&spliceSites=AgamP&hideInserts&showCoords&rfc=start&footer=AGAP011644-RA
FBtr0074298	FBgn0264255	para-RA	D. melanogaster	dm3	dmel_r5.57	chrX:16357779-16357820	-	14	TGA-G	TGA	Preliminary							EOG79SRD3	AGAP004707		AGAP004707-RA	RT		Yes	Ancient	Unbiased	No	FBtr0074298	http://broadinstitute.org/compbio1/cav.php?alnset=dm3&interval=chrX:16357779-16357820&strand=-&prologue=90&epilogue=90&spliceSites=dm&hideInserts&showCoords&rfc=start&footer=FBtr0074298	http://broadinstitute.org/compbio1/cav.php?alnset=AgamP3&interval=chr2L:2431618-2431671&strand=+&prologue=90&epilogue=90&spliceSites=AgamP&hideInserts&showCoords&rfc=start&footer=AGAP004707-RA
FBtr0074412	FBgn0030812	CG8949-RA	D. melanogaster	dm3	dmel_r5.57	chrX:16964308-16964385	-	26	TAG-G	TAG	Preliminary							EOG7HFC1Q	AGAP004686					No	Comparison	Unbiased		FBtr0074412	http://broadinstitute.org/compbio1/cav.php?alnset=dm3&interval=chrX:16964308-16964464+chrX:16964534-16964544&strand=-&startTrPos=91&prologue=90&epilogue=90&spliceSites=dm&hideInserts&showCoords&rfc=start&footer=FBtr0074412
FBtr0074510	FBgn0030891	dik-RA	D. melanogaster	dm3	dmel_r5.57	chrX:17981616-17981711	+	32	TAG-G	TAG	Preliminary						RNA Structure	EOG7X427K	AGAP010459					No	Comparison	Unbiased		FBtr0074510	http://broadinstitute.org/compbio1/cav.php?alnset=dm3&interval=chrX:17981616-17981711&strand=+&prologue=90&epilogue=90&spliceSites=dm&hideInserts&showCoords&rfc=start&footer=FBtr0074510
FBtr0074668	FBgn0030992	CG33253-RA	D. melanogaster	dm3	dmel_r5.57	chrX:19080807-19080947	+	47	TGA-C	TGA	Preliminary							EOG757QFC	AGAP003352		AGAP003352-RC	Ambiguous		No		Unbiased		FBtr0074668	http://broadinstitute.org/compbio1/cav.php?alnset=dm3&interval=chrX:19080807-19080947&strand=+&prologue=90&epilogue=90&spliceSites=dm&hideInserts&showCoords&rfc=start&footer=FBtr0074668	http://broadinstitute.org/compbio1/cav.php?alnset=AgamP3&interval=chr2R:36483827-36484081&strand=-&prologue=90&epilogue=90&spliceSites=AgamP&hideInserts&showCoords&rfc=start&footer=AGAP003352-RC
FBtr0074727	FBgn0000257	car-RB	D. melanogaster	dm3	dmel_r5.57	chrX:19462351-19462416	+	22	TGA-G	TGA	Preliminary							EOG7F5BJ6	AGAP003203		AGAP003203-RA	Non-RT		No	Comparison	Unbiased		FBtr0074727	http://broadinstitute.org/compbio1/cav.php?alnset=dm3&interval=chrX:19462351-19462416&strand=+&prologue=90&epilogue=90&spliceSites=dm&hideInserts&showCoords&rfc=start&footer=FBtr0074727	http://broadinstitute.org/compbio1/cav.php?alnset=AgamP3&interval=chr2R:33813270-33813278&strand=-&prologue=90&epilogue=90&spliceSites=AgamP&hideInserts&showCoords&rfc=start&footer=AGAP003203-RA
FBtr0074790	FBgn0031065	CG14234-RA	D. melanogaster	dm3	dmel_r5.57	chrX:19632417-19632440	+	8	TAA-C	TAA								EOG7Z0WD4	AGAP011694		AGAP011694-RA	RT		No		Unbiased	Yes		http://broadinstitute.org/compbio1/cav.php?alnset=dm3&interval=chrX:19632417-19632440&strand=+&prologue=90&epilogue=90&spliceSites=dm&hideInserts&showCoords&rfc=start&footer=FBtr0074790	http://broadinstitute.org/compbio1/cav.php?alnset=AgamP3&interval=chr3L:31484371-31484541&strand=+&prologue=90&epilogue=90&spliceSites=AgamP&hideInserts&showCoords&rfc=start&footer=AGAP011694-RA
FBtr0075028	FBgn0016797	fz2-RB	D. melanogaster	dm3	dmel_r5.57	chr3L:19136966-19137301	-	112	TGA-C	TGA	Preliminary							EOG79WMN9	AGAP010442		AGAP010442-RA	RT		Yes	Ancient	Unbiased	No	FBtr0075028	http://broadinstitute.org/compbio1/cav.php?alnset=dm3&interval=chr3L:19136966-19137301&strand=-&prologue=90&epilogue=90&spliceSites=dm&hideInserts&showCoords&rfc=start&footer=FBtr0075028	http://broadinstitute.org/compbio1/cav.php?alnset=AgamP3&interval=chr3L:3726304-3726501&strand=+&prologue=90&epilogue=90&spliceSites=AgamP&hideInserts&showCoords&rfc=start&footer=AGAP010442-RA
FBtr0075035	FBgn0036844	Mkp3-RB	D. melanogaster	dm3	dmel_r5.57	chr3L:19061754-19062011	-	86	TGA-G	TGA	Preliminary							EOG74FRHC	AGAP012237		AGAP012237-RA	RT		Yes	Ancient	Unbiased	No	FBtr0075035	http://broadinstitute.org/compbio1/cav.php?alnset=dm3&interval=chr3L:19061754-19062011&strand=-&prologue=90&epilogue=90&spliceSites=dm&hideInserts&showCoords&rfc=start&footer=FBtr0075035	http://broadinstitute.org/compbio1/cav.php?alnset=AgamP3&interval=chr3L:39209810-39209947&strand=-&prologue=90&epilogue=90&spliceSites=AgamP&hideInserts&showCoords&rfc=start&footer=AGAP012237-RA
FBtr0075196	FBgn0036746	Crtc-RA	D. melanogaster	dm3	dmel_r5.57	chr3L:17655050-17655325	-	92	TGA-T	TGA	Preliminary							EOG7SJQNN						No	Comparison	Unbiased		FBtr0075196	http://broadinstitute.org/compbio1/cav.php?alnset=dm3&interval=chr3L:17655050-17655325&strand=-&prologue=90&epilogue=90&spliceSites=dm&hideInserts&showCoords&rfc=start&footer=FBtr0075196
FBtr0075318	FBgn0000414	Dab-RA	D. melanogaster	dm3	dmel_r5.57	chr3L:16716442-16716849	+	136	TGA-T	TGA	Preliminary							EOG7CCP71	AGAP006528		AGAP006528-RA	RT		Yes	Ancient	Unbiased	No	FBtr0075318	http://broadinstitute.org/compbio1/cav.php?alnset=dm3&interval=chr3L:16716442-16716849&strand=+&prologue=90&epilogue=90&spliceSites=dm&hideInserts&showCoords&rfc=start&footer=FBtr0075318	http://broadinstitute.org/compbio1/cav.php?alnset=AgamP3&interval=chr2L:33920822-33921007&strand=+&prologue=90&epilogue=90&spliceSites=AgamP&hideInserts&showCoords&rfc=start&footer=AGAP006528-RA
FBtr0075327	FBgn0036662	CG9706-RB	D. melanogaster	dm3	dmel_r5.57	chr3L:16778152-16778166	+	5	TAG-C	TAG								EOG77DVP9	AGAP006943		AGAP006943-RA	RT		Yes	Ancient		Yes		http://broadinstitute.org/compbio1/cav.php?alnset=dm3&interval=chr3L:16778152-16778166&strand=+&prologue=90&epilogue=90&spliceSites=dm&hideInserts&showCoords&rfc=start&footer=FBtr0075327	http://broadinstitute.org/compbio1/cav.php?alnset=AgamP3&interval=chr2L:40190483-40190503&strand=-&prologue=90&epilogue=90&spliceSites=AgamP&hideInserts&showCoords&rfc=start&footer=AGAP006943-RA
FBtr0075393	FBgn0262732	mbf1-RA	D. melanogaster	dm3	dmel_r5.57	chr3L:16568970-16569098	+	43	TGA-A	TGA	Preliminary							EOG77HQZ3	AGAP004990		AGAP004990-RA	RT		Yes	Ancient	Unbiased	No	FBtr0075393	http://broadinstitute.org/compbio1/cav.php?alnset=dm3&interval=chr3L:16568970-16569098&strand=+&prologue=90&epilogue=90&spliceSites=dm&hideInserts&showCoords&rfc=start&footer=FBtr0075393	http://broadinstitute.org/compbio1/cav.php?alnset=AgamP3&interval=chr2L:7586855-7586872&strand=+&prologue=90&epilogue=90&spliceSites=AgamP&hideInserts&showCoords&rfc=start&footer=AGAP004990-RA
FBtr0075518	FBgn0259824	Hip14-RA	D. melanogaster	dm3	dmel_r5.57	chr3L:15983958-15984011	+	18	TAG-G	TAG	Preliminary							EOG72P368	AGAP011732		AGAP011732-RA	Non-RT		No	Comparison	Unbiased		FBtr0075518	http://broadinstitute.org/compbio1/cav.php?alnset=dm3&interval=chr3L:15983958-15984011&strand=+&prologue=90&epilogue=90&spliceSites=dm&hideInserts&showCoords&rfc=start&footer=FBtr0075518	http://broadinstitute.org/compbio1/cav.php?alnset=AgamP3&interval=chr3L:32628256-32628495&strand=+&prologue=90&epilogue=90&spliceSites=AgamP&hideInserts&showCoords&rfc=start&footer=AGAP011732-RA
FBtr0075523	FBgn0000212	brm-RC	D. melanogaster	dm3	dmel_r5.57	chr3L:15963417-15963476	-	20	TAG-C	TAG	Preliminary							EOG75JB42	AGAP010462		AGAP010462-RA	Non-RT		No	Comparison	Unbiased		FBtr0075523	http://broadinstitute.org/compbio1/cav.php?alnset=dm3&interval=chr3L:15963417-15963476&strand=-&prologue=90&epilogue=90&spliceSites=dm&hideInserts&showCoords&rfc=start&footer=FBtr0075523	http://broadinstitute.org/compbio1/cav.php?alnset=AgamP3&interval=chr3L:3936363-3936482&strand=-&prologue=90&epilogue=90&spliceSites=AgamP&hideInserts&showCoords&rfc=start&footer=AGAP010462-RA
FBtr0075553	FBgn0000565	Eip71CD-RA	D. melanogaster	dm3	dmel_r5.57	chr3L:15506131-15506175	+	15	TGA-C	TGA	Preliminary							EOG75N6D5	AGAP012394		AGAP012394-RA	Non-RT		No	Comparison	Unbiased		FBtr0075553	http://broadinstitute.org/compbio1/cav.php?alnset=dm3&interval=chr3L:15506131-15506175&strand=+&prologue=90&epilogue=90&spliceSites=dm&hideInserts&showCoords&rfc=start&footer=FBtr0075553	http://broadinstitute.org/compbio1/cav.php?alnset=AgamP3&interval=chr3L:41710252-41710272&strand=-&prologue=90&epilogue=90&spliceSites=AgamP&hideInserts&showCoords&rfc=start&footer=AGAP012394-RA
FBtr0075743	FBgn0001085	fz-RA	D. melanogaster	dm3	dmel_r5.57	chr3L:14360381-14360473	+	31	TAG-T	TAG	Preliminary							EOG70WDWJ	AGAP011379		AGAP011379-RB	RT		Yes	Ancient	Unbiased	No	FBtr0075743	http://broadinstitute.org/compbio1/cav.php?alnset=dm3&interval=chr3L:14360381-14360473&strand=+&prologue=90&epilogue=90&spliceSites=dm&hideInserts&showCoords&rfc=start&footer=FBtr0075743	http://broadinstitute.org/compbio1/cav.php?alnset=AgamP3&interval=chr3L:22984394-22984471&strand=+&prologue=90&epilogue=90&spliceSites=AgamP&hideInserts&showCoords&rfc=start&footer=AGAP011379-RB
FBtr0075747	FBgn0042630	Sox21b-RA	D. melanogaster	dm3	dmel_r5.57	chr3L:14106076-14106123	-	16	TGA-C	TGA	Preliminary							EOG72GBRC	AGAP010922					No	Comparison	Unbiased		FBtr0075747	http://broadinstitute.org/compbio1/cav.php?alnset=dm3&interval=chr3L:14106076-14106123&strand=-&prologue=90&epilogue=90&spliceSites=dm&hideInserts&showCoords&rfc=start&footer=FBtr0075747
FBtr0075748	FBgn0036411	Sox21a-RA	D. melanogaster	dm3	dmel_r5.57	chr3L:14097297-14097353	-	19	TGA-C	TGA	Preliminary							EOG7WQK9K						No	Comparison	Unbiased		FBtr0075748	http://broadinstitute.org/compbio1/cav.php?alnset=dm3&interval=chr3L:14097297-14097353&strand=-&prologue=90&epilogue=90&spliceSites=dm&hideInserts&showCoords&rfc=start&footer=FBtr0075748
FBtr0075793	FBgn0026376	Rgl-RA	D. melanogaster	dm3	dmel_r5.57	chr3L:13900867-13900923	-	19	TAG-T	TAG	Preliminary						RNA Structure	EOG725R0M	AGAP010782		AGAP010782-RA	Non-RT		No	Comparison	Unbiased		FBtr0075793	http://broadinstitute.org/compbio1/cav.php?alnset=dm3&interval=chr3L:13900867-13900923&strand=-&prologue=90&epilogue=90&spliceSites=dm&hideInserts&showCoords&rfc=start&footer=FBtr0075793	http://broadinstitute.org/compbio1/cav.php?alnset=AgamP3&interval=chr3L:10284010-10284309&strand=-&prologue=90&epilogue=90&spliceSites=AgamP&hideInserts&showCoords&rfc=start&footer=AGAP010782-RA
FBtr0075832	FBgn0023095	caps-RA	D. melanogaster	dm3	dmel_r5.57	chr3L:13270412-13271131	+	240	TAG-C	TAG	Preliminary							EOG75N6C5	AGAP011378		AGAP011378-RA	RT		Yes	Ancient	Unbiased	No	FBtr0075832	http://broadinstitute.org/compbio1/cav.php?alnset=dm3&interval=chr3L:13270412-13271131&strand=+&prologue=90&epilogue=90&spliceSites=dm&hideInserts&showCoords&rfc=start&footer=FBtr0075832	http://broadinstitute.org/compbio1/cav.php?alnset=AgamP3&interval=chr3L:22704946-22705914&strand=+&prologue=90&epilogue=90&spliceSites=AgamP&hideInserts&showCoords&rfc=start&footer=AGAP011378-RA
FBtr0075890	FBgn0010452	trn-RA	D. melanogaster	dm3	dmel_r5.57	chr3L:13110612-13110653	+	14	TGA-T	TGA	Preliminary						RNA Structure	EOG75N6C5	AGAP011378		AGAP011378-RA	RT		No		Unbiased	No	FBtr0075890	http://broadinstitute.org/compbio1/cav.php?alnset=dm3&interval=chr3L:13110612-13110653&strand=+&prologue=90&epilogue=90&spliceSites=dm&hideInserts&showCoords&rfc=start&footer=FBtr0075890	http://broadinstitute.org/compbio1/cav.php?alnset=AgamP3&interval=chr3L:22704946-22705914&strand=+&prologue=90&epilogue=90&spliceSites=AgamP&hideInserts&showCoords&rfc=start&footer=AGAP011378-RA
FBtr0075911	FBgn0014343	mirr-RA	D. melanogaster	dm3	dmel_r5.57	chr3L:12702057-12702179	+	41	TGA-C	TGA	Preliminary							EOG7R5J91	AGAP005011		AGAP005011-RA	RT		Yes	Ancient	Unbiased	No	FBtr0075911	http://broadinstitute.org/compbio1/cav.php?alnset=dm3&interval=chr3L:12702057-12702179&strand=+&prologue=90&epilogue=90&spliceSites=dm&hideInserts&showCoords&rfc=start&footer=FBtr0075911	http://broadinstitute.org/compbio1/cav.php?alnset=AgamP3&interval=chr2L:8136323-8136340&strand=+&prologue=90&epilogue=90&spliceSites=AgamP&hideInserts&showCoords&rfc=start&footer=AGAP005011-RA
FBtr0076247	FBgn0013469	klu-RA	D. melanogaster	dm3	dmel_r5.57	chr3L:10975545-10975589	-	15	TAA-C	TAA	Preliminary							EOG78WX89	AGAP009899		AGAP009899-RA	Non-RT		No	Comparison	Unbiased		FBtr0076247	http://broadinstitute.org/compbio1/cav.php?alnset=dm3&interval=chr3L:10975545-10975589&strand=-&prologue=90&epilogue=90&spliceSites=dm&hideInserts&showCoords&rfc=start&footer=FBtr0076247	http://broadinstitute.org/compbio1/cav.php?alnset=AgamP3&interval=chr3R:45090089-45090142&strand=+&prologue=90&epilogue=90&spliceSites=AgamP&hideInserts&showCoords&rfc=start&footer=AGAP009899-RA
FBtr0076367	FBgn0004390	RasGAP1-RA	D. melanogaster	dm3	dmel_r5.57	chr3L:9833608-9833661	-	18	TAG-C	TAG	Preliminary						RNA Structure	EOG7V7HPH	AGAP002261		AGAP002261-RA	Non-RT		No	Comparison	Unbiased		FBtr0076367	http://broadinstitute.org/compbio1/cav.php?alnset=dm3&interval=chr3L:9833608-9833661&strand=-&prologue=90&epilogue=90&spliceSites=dm&hideInserts&showCoords&rfc=start&footer=FBtr0076367	http://broadinstitute.org/compbio1/cav.php?alnset=AgamP3&interval=chr2R:18263084-18263194&strand=-&prologue=90&epilogue=90&spliceSites=AgamP&hideInserts&showCoords&rfc=start&footer=AGAP002261-RA
FBtr0076396	FBgn0036032	CG16711-RB	D. melanogaster	dm3	dmel_r5.57	chr3L:9701702-9702433	+	244	TGA-C	TGA	Preliminary							EOG754V6R						No	Comparison	Unbiased		FBtr0076396	http://broadinstitute.org/compbio1/cav.php?alnset=dm3&interval=chr3L:9701543-9701568+chr3L:9701638-9702433&strand=+&startTrPos=91&prologue=90&epilogue=90&spliceSites=dm&hideInserts&showCoords&rfc=start&footer=FBtr0076396
FBtr0076398	FBgn0045823	vsg-RA	D. melanogaster	dm3	dmel_r5.57	chr3L:9709323-9709562	+	80	TGA-G	TGA	Preliminary							EOG7S57QQ	AGAP010727		AGAP010727-RA	Non-RT		No	Comparison	Unbiased		FBtr0076398	http://broadinstitute.org/compbio1/cav.php?alnset=dm3&interval=chr3L:9709323-9709562&strand=+&prologue=90&epilogue=90&spliceSites=dm&hideInserts&showCoords&rfc=start&footer=FBtr0076398	http://broadinstitute.org/compbio1/cav.php?alnset=AgamP3&interval=chr3L:9005838-9005930&strand=-&prologue=90&epilogue=90&spliceSites=AgamP&hideInserts&showCoords&rfc=start&footer=AGAP010727-RA
FBtr0076636	FBgn0035914	CG6282-RA	D. melanogaster	dm3	dmel_r5.57	chr3L:8608512-8609000	+	163	TAG-C	TAG	Preliminary						RNA Structure	EOG74Z3Q8	AGAP005737		AGAP005737-RA	RT		Yes	Ancient	Unbiased	No	FBtr0076636	http://broadinstitute.org/compbio1/cav.php?alnset=dm3&interval=chr3L:8608512-8609000&strand=+&prologue=90&epilogue=90&spliceSites=dm&hideInserts&showCoords&rfc=start&footer=FBtr0076636	http://broadinstitute.org/compbio1/cav.php?alnset=AgamP3&interval=chr2L:20024721-20025203&strand=+&prologue=90&epilogue=90&spliceSites=AgamP&hideInserts&showCoords&rfc=start&footer=AGAP005737-RA
FBtr0076809	FBgn0035816	CG13685-RA	D. melanogaster	dm3	dmel_r5.57	chr3L:7741467-7741604	+	46	TAG-A	TAG	Preliminary							EOG7W1GN0						No	Comparison	Unbiased		FBtr0076809	http://broadinstitute.org/compbio1/cav.php?alnset=dm3&interval=chr3L:7741467-7741604&strand=+&prologue=90&epilogue=90&spliceSites=dm&hideInserts&showCoords&rfc=start&footer=FBtr0076809
FBtr0076944	FBgn0086680	vvl-RA	D. melanogaster	dm3	dmel_r5.57	chr3L:6785210-6786067	+	286	TAG-C	TAG	Preliminary						RNA Structure	EOG764JK9	AGAP005878		AGAP005878-RA	RT		Yes	Ancient	Unbiased	No	FBtr0076944	http://broadinstitute.org/compbio1/cav.php?alnset=dm3&interval=chr3L:6785210-6786067&strand=+&prologue=90&epilogue=90&spliceSites=dm&hideInserts&showCoords&rfc=start&footer=FBtr0076944	http://broadinstitute.org/compbio1/cav.php?alnset=AgamP3&interval=chr2L:23058812-23059411&strand=-&prologue=90&epilogue=90&spliceSites=AgamP&hideInserts&showCoords&rfc=start&footer=AGAP005878-RA
FBtr0076978	FBgn0035708	CG8398-RA	D. melanogaster	dm3	dmel_r5.57	chr3L:6611095-6611229	+	45	TGA-T	TGA	Preliminary							EOG7ZH7M1	AGAP005408		AGAP005408-RA	RT		Yes	Ancient	Unbiased	No	FBtr0076978	http://broadinstitute.org/compbio1/cav.php?alnset=dm3&interval=chr3L:6611095-6611229&strand=+&prologue=90&epilogue=90&spliceSites=dm&hideInserts&showCoords&rfc=start&footer=FBtr0076978	http://broadinstitute.org/compbio1/cav.php?alnset=AgamP3&interval=chr2L:15189310-15189324&strand=-&prologue=90&epilogue=90&spliceSites=AgamP&hideInserts&showCoords&rfc=start&footer=AGAP005408-RA
FBtr0077027	FBgn0035643	CG13287-RA	D. melanogaster	dm3	dmel_r5.57	chr3L:5876893-5876919	+	9	TGA-T	TGA	Preliminary							EOG78134C	AGAP007109		AGAP007109-RA	Non-RT		No	Comparison	Unbiased		FBtr0077027	http://broadinstitute.org/compbio1/cav.php?alnset=dm3&interval=chr3L:5876893-5876919&strand=+&prologue=90&epilogue=90&spliceSites=dm&hideInserts&showCoords&rfc=start&footer=FBtr0077027	http://broadinstitute.org/compbio1/cav.php?alnset=AgamP3&interval=chr2L:42860611-42860664&strand=-&prologue=90&epilogue=90&spliceSites=AgamP&hideInserts&showCoords&rfc=start&footer=AGAP007109-RA
FBtr0077164	FBgn0035593	CG4603-RA	D. melanogaster	dm3	dmel_r5.57	chr3L:5128535-5128606	+	24	TAA-T	TAA	Preliminary							EOG7MM6PS	AGAP007001		AGAP007001-RA	Non-RT		No	Comparison	Unbiased		FBtr0077164	http://broadinstitute.org/compbio1/cav.php?alnset=dm3&interval=chr3L:5128535-5128606&strand=+&prologue=90&epilogue=90&spliceSites=dm&hideInserts&showCoords&rfc=start&footer=FBtr0077164	http://broadinstitute.org/compbio1/cav.php?alnset=AgamP3&interval=chr2L:40590702-40590938&strand=+&prologue=90&epilogue=90&spliceSites=AgamP&hideInserts&showCoords&rfc=start&footer=AGAP007001-RA
FBtr0077637	FBgn0010263	Rbp9-RB	D. melanogaster	dm3	dmel_r5.57	chr2L:2963387-2964121	+	245	TAA-T	TAA	Preliminary							EOG7N3JWC	AGAP009952		AGAP009952-RA	RT		No		Unbiased	No	FBtr0077637	http://broadinstitute.org/compbio1/cav.php?alnset=dm3&interval=chr2L:2963387-2964121&strand=+&prologue=90&epilogue=90&spliceSites=dm&hideInserts&showCoords&rfc=start&footer=FBtr0077637	http://broadinstitute.org/compbio1/cav.php?alnset=AgamP3&interval=chr3R:46166464-46166757&strand=+&prologue=90&epilogue=90&spliceSites=AgamP&hideInserts&showCoords&rfc=start&footer=AGAP009952-RA
FBtr0077662	FBgn0015600	toc-RA	D. melanogaster	dm3	dmel_r5.57	chr2L:3069570-3069713	-	48	TGA-C	TGA	Preliminary							EOG7JTJCJ	AGAP008554					No	Comparison	Unbiased		FBtr0077662	http://broadinstitute.org/compbio1/cav.php?alnset=dm3&interval=chr2L:3069570-3069713&strand=-&prologue=90&epilogue=90&spliceSites=dm&hideInserts&showCoords&rfc=start&footer=FBtr0077662
FBtr0077810	FBgn0262126	Sec24CD-RA	D. melanogaster	dm3	dmel_r5.57	chr2L:2231934-2232047	-	38	TAG-C	TAG	Preliminary							EOG7RG50D	AGAP008803		AGAP008803-RA	RT		Yes	Ancient	Unbiased	No	FBtr0077810	http://broadinstitute.org/compbio1/cav.php?alnset=dm3&interval=chr2L:2231934-2232047&strand=-&prologue=90&epilogue=90&spliceSites=dm&hideInserts&showCoords&rfc=start&footer=FBtr0077810	http://broadinstitute.org/compbio1/cav.php?alnset=AgamP3&interval=chr3R:18057920-18058549&strand=-&prologue=90&epilogue=90&spliceSites=AgamP&hideInserts&showCoords&rfc=start&footer=AGAP008803-RA
FBtr0077870	FBgn0031375	erm-RA	D. melanogaster	dm3	dmel_r5.57	chr2L:1950927-1951055	-	43	TGA-C	TGA	Preliminary	Double	44					EOG751ZZF	AGAP009286		AGAP009286-RA	RT		Yes	Ancient	Unbiased	No	FBtr0077870	http://broadinstitute.org/compbio1/cav.php?alnset=dm3&interval=chr2L:1950795-1951055&strand=-&prologue=90&epilogue=90&spliceSites=dm&hideInserts&showCoords&rfc=start&footer=FBtr0077870	http://broadinstitute.org/compbio1/cav.php?alnset=AgamP3&interval=chr3R:30818488-30818616&strand=-&prologue=90&epilogue=90&spliceSites=AgamP&hideInserts&showCoords&rfc=start&footer=AGAP009286-RA
FBtr0077877	FBgn0086758	chinmo-RD	D. melanogaster	dm3	dmel_r5.57	chr2L:1696150-1696857	+	236	TAG-G	TAG	Preliminary							EOG703G0G	AGAP008959		AGAP008959-RA	Non-RT		No	Comparison	Unbiased		FBtr0077877	http://broadinstitute.org/compbio1/cav.php?alnset=dm3&interval=chr2L:1696150-1696857&strand=+&prologue=90&epilogue=90&spliceSites=dm&hideInserts&showCoords&rfc=start&footer=FBtr0077877	http://broadinstitute.org/compbio1/cav.php?alnset=AgamP3&interval=chr3R:22025262-22025285&strand=+&prologue=90&epilogue=90&spliceSites=AgamP&hideInserts&showCoords&rfc=start&footer=AGAP008959-RA
FBtr0077941	FBgn0002543	lea-RA	D. melanogaster	dm3	dmel_r5.57	chr2L:1381444-1381611	-	56	TGA-C	TGA	Preliminary							EOG7NPS98	AGAP010245		AGAP010245-RA	Non-RT		No	Comparison	Unbiased		FBtr0077941	http://broadinstitute.org/compbio1/cav.php?alnset=dm3&interval=chr2L:1381444-1381611&strand=-&prologue=90&epilogue=90&spliceSites=dm&hideInserts&showCoords&rfc=start&footer=FBtr0077941	http://broadinstitute.org/compbio1/cav.php?alnset=AgamP3&interval=chr3R:51542852-51542863&strand=-&prologue=90&epilogue=90&spliceSites=AgamP&hideInserts&showCoords&rfc=start&footer=AGAP010245-RA
FBtr0077942	FBgn0053126	NLaz-RA	D. melanogaster	dm3	dmel_r5.57	chr2L:1360084-1360146	-	21	TGA-G	TGA	Preliminary							EOG7V1S7Q	AGAP009281		AGAP009281-RA	Non-RT		No	Comparison	Unbiased		FBtr0077942	http://broadinstitute.org/compbio1/cav.php?alnset=dm3&interval=chr2L:1360084-1360146&strand=-&prologue=90&epilogue=90&spliceSites=dm&hideInserts&showCoords&rfc=start&footer=FBtr0077942	http://broadinstitute.org/compbio1/cav.php?alnset=AgamP3&interval=chr3R:30581859-30581870&strand=-&prologue=90&epilogue=90&spliceSites=AgamP&hideInserts&showCoords&rfc=start&footer=AGAP009281-RA
FBtr0078063	FBgn0003963	ush-RA	D. melanogaster	dm3	dmel_r5.57	chr2L:539957-540019	+	21	TGA-G	TGA	Preliminary							EOG783ZBC	AGAP009066		AGAP009066-RA	Non-RT		No	Comparison	Unbiased		FBtr0078063	http://broadinstitute.org/compbio1/cav.php?alnset=dm3&interval=chr2L:539957-540019&strand=+&prologue=90&epilogue=90&spliceSites=dm&hideInserts&showCoords&rfc=start&footer=FBtr0078063	http://broadinstitute.org/compbio1/cav.php?alnset=AgamP3&interval=chr3R:25396448-25396597&strand=+&prologue=90&epilogue=90&spliceSites=AgamP&hideInserts&showCoords&rfc=start&footer=AGAP009066-RA
FBtr0078185	FBgn0036980	RhoBTB-RA	D. melanogaster	dm3	dmel_r5.57	chr3L:20374799-20374821+chr3L:20374892-20374982	+	38	TGA-C	TGA	Preliminary							EOG754V5M	AGAP006474		AGAP006474-RA	RT		Yes	Ancient	Unbiased	No	FBtr0078185	http://broadinstitute.org/compbio1/cav.php?alnset=dm3&interval=chr3L:20374799-20374821+chr3L:20374892-20374982&strand=+&prologue=90&epilogue=90&spliceSites=dm&hideInserts&showCoords&rfc=start&footer=FBtr0078185	http://broadinstitute.org/compbio1/cav.php?alnset=AgamP3&interval=chr2L:32674673-32674695+chr2L:32674763-32674892&strand=+&prologue=90&epilogue=90&spliceSites=AgamP&hideInserts&showCoords&rfc=start&footer=AGAP006474-RA
FBtr0078348	FBgn0005694	Aef1-RA	D. melanogaster	dm3	dmel_r5.57	chr3L:21429310-21429747	+	146	TGA-C	TGA	Preliminary							EOG7K71C4						No	Comparison	Unbiased		FBtr0078348	http://broadinstitute.org/compbio1/cav.php?alnset=dm3&interval=chr3L:21429310-21429747&strand=+&prologue=90&epilogue=90&spliceSites=dm&hideInserts&showCoords&rfc=start&footer=FBtr0078348
FBtr0078426	FBgn0052446	Atox1-RA	D. melanogaster	dm3	dmel_r5.57	chr3L:21635208-21635261	+	18	TGA-G	TGA	Preliminary							EOG7VQVXS	AGAP012028		AGAP012028-RA	Non-RT		No	Comparison	Unbiased		FBtr0078426	http://broadinstitute.org/compbio1/cav.php?alnset=dm3&interval=chr3L:21635208-21635261&strand=+&prologue=90&epilogue=90&spliceSites=dm&hideInserts&showCoords&rfc=start&footer=FBtr0078426	http://broadinstitute.org/compbio1/cav.php?alnset=AgamP3&interval=chr3L:36687989-36688018&strand=+&prologue=90&epilogue=90&spliceSites=AgamP&hideInserts&showCoords&rfc=start&footer=AGAP012028-RA
FBtr0078509	FBgn0004449	Ten-m-RB	D. melanogaster	dm3	dmel_r5.57	chr3L:22288532-22288687	-	52	TGA-G	TGA	Preliminary							EOG7T4Z21	AGAP011034					No	Comparison	Unbiased		FBtr0078509	http://broadinstitute.org/compbio1/cav.php?alnset=dm3&interval=chr3L:22288532-22288687&strand=-&prologue=90&epilogue=90&spliceSites=dm&hideInserts&showCoords&rfc=start&footer=FBtr0078509
FBtr0078582	FBgn0027339	jim-RC	D. melanogaster	dm3	dmel_r5.57	chr3L:22790658-22791011	-	118	TGA-C	TGA	Preliminary							EOG73NSKR	AGAP011544					No	Comparison	Unbiased		FBtr0078581	http://broadinstitute.org/compbio1/cav.php?alnset=dm3&interval=chr3L:22790658-22791011&strand=-&prologue=90&epilogue=90&spliceSites=dm&hideInserts&showCoords&rfc=start&footer=FBtr0078582
FBtr0078957	FBgn0261086	Syt14-RA	D. melanogaster	dm3	dmel_r5.57	chr3R:141659-141844	-	62	TGA-T	TGA	Preliminary						RNA Structure	EOG7W1GM4	AGAP000430		AGAP000430-RA	RT		Yes	Ancient	Unbiased	No	FBtr0078957	http://broadinstitute.org/compbio1/cav.php?alnset=dm3&interval=chr3R:141659-141844&strand=-&prologue=90&epilogue=90&spliceSites=dm&hideInserts&showCoords&rfc=start&footer=FBtr0078957	http://broadinstitute.org/compbio1/cav.php?alnset=AgamP3&interval=chrX:7646480-7646485&strand=-&prologue=90&epilogue=90&spliceSites=AgamP&hideInserts&showCoords&rfc=start&footer=AGAP000430-RA
FBtr0079019	FBgn0031683	CG4230-RA	D. melanogaster	dm3	dmel_r5.57	chr2L:5098385-5098573	+	63	TGA-C	TGA	Preliminary							EOG7KQCJK	AGAP009073		AGAP009073-RA	RT		Yes	Ancient	Unbiased	No	FBtr0079019	http://broadinstitute.org/compbio1/cav.php?alnset=dm3&interval=chr2L:5098385-5098573&strand=+&prologue=90&epilogue=90&spliceSites=dm&hideInserts&showCoords&rfc=start&footer=FBtr0079019	http://broadinstitute.org/compbio1/cav.php?alnset=AgamP3&interval=chr3R:25422323-25422946&strand=+&prologue=90&epilogue=90&spliceSites=AgamP&hideInserts&showCoords&rfc=start&footer=AGAP009073-RA
FBtr0079094	FBgn0031707	CG14020-RA	D. melanogaster	dm3	dmel_r5.57	chr2L:5518823-5518873	+	17	TGA-C	TGA	Preliminary							EOG7RK181	AGAP008571		AGAP008571-RA	Non-RT		No	Comparison	Unbiased		FBtr0079094	http://broadinstitute.org/compbio1/cav.php?alnset=dm3&interval=chr2L:5518823-5518873&strand=+&prologue=90&epilogue=90&spliceSites=dm&hideInserts&showCoords&rfc=start&footer=FBtr0079094	http://broadinstitute.org/compbio1/cav.php?alnset=AgamP3&interval=chr3R:13081312-13081470&strand=+&prologue=90&epilogue=90&spliceSites=AgamP&hideInserts&showCoords&rfc=start&footer=AGAP008571-RA
FBtr0079272	FBgn0031814	retm-RA	D. melanogaster	dm3	dmel_r5.57	chr2L:6449708-6449851	-	48	TGA-T	TGA	Preliminary							EOG7HFC1G	AGAP009029		AGAP009029-RA	Non-RT		No	Comparison	Unbiased		FBtr0079272	http://broadinstitute.org/compbio1/cav.php?alnset=dm3&interval=chr2L:6449708-6449851&strand=-&prologue=90&epilogue=90&spliceSites=dm&hideInserts&showCoords&rfc=start&footer=FBtr0079272	http://broadinstitute.org/compbio1/cav.php?alnset=AgamP3&interval=chr3R:24334527-24334529&strand=+&prologue=90&epilogue=90&spliceSites=AgamP&hideInserts&showCoords&rfc=start&footer=AGAP009029-RA
FBtr0079300	FBgn0046704	Liprin-alpha-RA	D. melanogaster	dm3	dmel_r5.57	chr2L:6730689-6730727	+	13	TGA-T	TGA	Preliminary						RNA Structure	EOG783ZB8	AGAP001469		AGAP001469-RA	Ambiguous		No		Unbiased		FBtr0079300	http://broadinstitute.org/compbio1/cav.php?alnset=dm3&interval=chr2L:6730689-6730727&strand=+&prologue=90&epilogue=90&spliceSites=dm&hideInserts&showCoords&rfc=start&footer=FBtr0079300	http://broadinstitute.org/compbio1/cav.php?alnset=AgamP3&interval=chr2R:5350601-5350603+chr2R:5350696-5350815&strand=+&startTrPos=91&prologue=90&epilogue=90&spliceSites=AgamP&hideInserts&showCoords&rfc=start&footer=AGAP001469-RA
FBtr0079306	FBgn0025777	homer-RA	D. melanogaster	dm3	dmel_r5.57	chr2L:6720559-6720942+chr2L:6720997-6721023	-	137	TGA-G	TGA								EOG77HQXP	AGAP010076		AGAP010076-RA	RT		Yes	Ancient		Yes		http://broadinstitute.org/compbio1/cav.php?alnset=dm3&interval=chr2L:6720559-6720942+chr2L:6720997-6721023&strand=-&prologue=90&epilogue=90&spliceSites=dm&hideInserts&showCoords&rfc=start&footer=FBtr0079306	http://broadinstitute.org/compbio1/cav.php?alnset=AgamP3&interval=chr3R:48628995-48629636&strand=-&prologue=90&epilogue=90&spliceSites=AgamP&hideInserts&showCoords&rfc=start&footer=AGAP010076-RA
FBtr0079544	FBgn0013531	MED20-RA	D. melanogaster	dm3	dmel_r5.57	chr2L:8071955-8072002	-	16	TGA-T	TGA	Preliminary							EOG7P64HZ	AGAP005604		AGAP005604-RA	Non-RT		No	Comparison	Unbiased		FBtr0079544	http://broadinstitute.org/compbio1/cav.php?alnset=dm3&interval=chr2L:8071955-8072002&strand=-&prologue=90&epilogue=90&spliceSites=dm&hideInserts&showCoords&rfc=start&footer=FBtr0079544	http://broadinstitute.org/compbio1/cav.php?alnset=AgamP3&interval=chr2L:17804285-17804290&strand=+&prologue=90&epilogue=90&spliceSites=AgamP&hideInserts&showCoords&rfc=start&footer=AGAP005604-RA
FBtr0079597	FBgn0032013	Scgalpha-RA	D. melanogaster	dm3	dmel_r5.57	chr2L:8305164-8305193	+	10	TGA-C	TGA	Preliminary							EOG7C8T0N	AGAP007686		AGAP007686-RA	RT		No		Unbiased	No	FBtr0079597	http://broadinstitute.org/compbio1/cav.php?alnset=dm3&interval=chr2L:8305164-8305193&strand=+&prologue=90&epilogue=90&spliceSites=dm&hideInserts&showCoords&rfc=start&footer=FBtr0079597	http://broadinstitute.org/compbio1/cav.php?alnset=AgamP3&interval=chr2L:49055349-49055381&strand=-&prologue=90&epilogue=90&spliceSites=AgamP&hideInserts&showCoords&rfc=start&footer=AGAP007686-RA
FBtr0079691	FBgn0011259	Sema-1a-RA	D. melanogaster	dm3	dmel_r5.57	chr2L:8666212-8666889	+	226	TGA-T	TGA	Preliminary							EOG771CQ3	AGAP008656		AGAP008656-RA	RT		Yes	Ancient	Unbiased	No	FBtr0079691	http://broadinstitute.org/compbio1/cav.php?alnset=dm3&interval=chr2L:8666212-8666889&strand=+&prologue=90&epilogue=90&spliceSites=dm&hideInserts&showCoords&rfc=start&footer=FBtr0079691	http://broadinstitute.org/compbio1/cav.php?alnset=AgamP3&interval=chr3R:14277282-14278340&strand=-&prologue=90&epilogue=90&spliceSites=AgamP&hideInserts&showCoords&rfc=start&footer=AGAP008656-RA
FBtr0079771	FBgn0052982	CG32982-RA	D. melanogaster	dm3	dmel_r5.57	chr2L:9163450-9163464	+	5	TAG-C	TAG	Preliminary							EOG7TFJSW	AGAP009666					No	Comparison	Unbiased		FBtr0079771	http://broadinstitute.org/compbio1/cav.php?alnset=dm3&interval=chr2L:9163450-9163464&strand=+&prologue=90&epilogue=90&spliceSites=dm&hideInserts&showCoords&rfc=start&footer=FBtr0079771
FBtr0079890	FBgn0032172	CG5850-RA	D. melanogaster	dm3	dmel_r5.57	chr2L:9961004-9961354	-	117	TGA-C	TGA	Preliminary							EOG75JB4P	AGAP008048		AGAP008048-RA	Ambiguous		No		Unbiased		FBtr0079890	http://broadinstitute.org/compbio1/cav.php?alnset=dm3&interval=chr2L:9961004-9961354&strand=-&prologue=90&epilogue=90&spliceSites=dm&hideInserts&showCoords&rfc=start&footer=FBtr0079890	http://broadinstitute.org/compbio1/cav.php?alnset=AgamP3&interval=chr3R:4857580-4857720&strand=-&prologue=90&epilogue=90&spliceSites=AgamP&hideInserts&showCoords&rfc=start&footer=AGAP008048-RA
FBtr0079929	FBgn0000180	bib-RA	D. melanogaster	dm3	dmel_r5.57	chr2L:9994659-9994781	+	41	TGA-A	TGA	Preliminary							EOG7KDRT9	AGAP008766		AGAP008766-RA	Non-RT		No	Comparison	Unbiased		FBtr0079929	http://broadinstitute.org/compbio1/cav.php?alnset=dm3&interval=chr2L:9994659-9994781&strand=+&prologue=90&epilogue=90&spliceSites=dm&hideInserts&showCoords&rfc=start&footer=FBtr0079929	http://broadinstitute.org/compbio1/cav.php?alnset=AgamP3&interval=chr3R:17333646-17333684&strand=+&prologue=90&epilogue=90&spliceSites=AgamP&hideInserts&showCoords&rfc=start&footer=AGAP008766-RA
FBtr0080148	FBgn0041781	SCAR-RA	D. melanogaster	dm3	dmel_r5.57	chr2L:10981666-10981722	+	19	TGA-T	TGA	Preliminary							EOG7JXDMX	AGAP008518		AGAP008518-RA	RT		Yes	Ancient	Unbiased	No	FBtr0080148	http://broadinstitute.org/compbio1/cav.php?alnset=dm3&interval=chr2L:10981666-10981722&strand=+&prologue=90&epilogue=90&spliceSites=dm&hideInserts&showCoords&rfc=start&footer=FBtr0080148	http://broadinstitute.org/compbio1/cav.php?alnset=AgamP3&interval=chr3R:11748110-11748154&strand=+&prologue=90&epilogue=90&spliceSites=AgamP&hideInserts&showCoords&rfc=start&footer=AGAP008518-RA
FBtr0080362	FBgn0029137	Patsas-RA	D. melanogaster	dm3	dmel_r5.57	chr2L:12101236-12101247	-	4	TGA-T	TGA								EOG76QS0J	AGAP008928		AGAP008928-RA	RT		Yes	Ancient		Yes		http://broadinstitute.org/compbio1/cav.php?alnset=dm3&interval=chr2L:12101236-12101247&strand=-&prologue=90&epilogue=90&spliceSites=dm&hideInserts&showCoords&rfc=start&footer=FBtr0080362	http://broadinstitute.org/compbio1/cav.php?alnset=AgamP3&interval=chr3R:21099032-21099106&strand=-&prologue=90&epilogue=90&spliceSites=AgamP&hideInserts&showCoords&rfc=start&footer=AGAP008928-RA
FBtr0080397	FBgn0032451	spict-RA	D. melanogaster	dm3	dmel_r5.57	chr2L:12706448-12706471	+	8	TGA-C	TGA	Preliminary							EOG7Z6MW6	AGAP009838					No	Comparison	Unbiased		FBtr0080397	http://broadinstitute.org/compbio1/cav.php?alnset=dm3&interval=chr2L:12706448-12706471&strand=+&prologue=90&epilogue=90&spliceSites=dm&hideInserts&showCoords&rfc=start&footer=FBtr0080397
FBtr0080493	FBgn0032474	DnaJ-H-RB	D. melanogaster	dm3	dmel_r5.57	chr2L:13163397-13163549	-	51	TAG-T	TAG	Preliminary							EOG7CZWP4	AGAP005981		AGAP005981-RA	Non-RT		No	Comparison	Unbiased		FBtr0080493	http://broadinstitute.org/compbio1/cav.php?alnset=dm3&interval=chr2L:13163397-13163549&strand=-&prologue=90&epilogue=90&spliceSites=dm&hideInserts&showCoords&rfc=start&footer=FBtr0080493	http://broadinstitute.org/compbio1/cav.php?alnset=AgamP3&interval=chr2L:24449655-24449747&strand=-&prologue=90&epilogue=90&spliceSites=AgamP&hideInserts&showCoords&rfc=start&footer=AGAP005981-RA
FBtr0081002	FBgn0000183	BicD-RA	D. melanogaster	dm3	dmel_r5.57	chr2L:17461666-17461725	-	20	TAA-C	TAA	Preliminary							EOG7BGV2T	AGAP010206		AGAP010206-RA	RT		Yes	Ancient	Unbiased	No	FBtr0081002	http://broadinstitute.org/compbio1/cav.php?alnset=dm3&interval=chr2L:17461666-17461725&strand=-&prologue=90&epilogue=90&spliceSites=dm&hideInserts&showCoords&rfc=start&footer=FBtr0081002	http://broadinstitute.org/compbio1/cav.php?alnset=AgamP3&interval=chr3R:50702199-50702258&strand=-&prologue=90&epilogue=90&spliceSites=AgamP&hideInserts&showCoords&rfc=start&footer=AGAP010206-RA
FBtr0081040	FBgn0041184	Socs36E-RA	D. melanogaster	dm3	dmel_r5.57	chr2L:18139533-18139844	-	104	TAG-C	TAG	Preliminary							EOG74Z3PS	AGAP011042					No	Comparison	Unbiased		FBtr0081040	http://broadinstitute.org/compbio1/cav.php?alnset=dm3&interval=chr2L:18139533-18139844&strand=-&prologue=90&epilogue=90&spliceSites=dm&hideInserts&showCoords&rfc=start&footer=FBtr0081040
FBtr0081042	FBgn0001301	kel-RA	D. melanogaster	dm3	dmel_r5.57	chr2L:18130774-18131520+chr2L:18131582-18132609+chr2L:18132963-18133525+chr2L:18133588-18133613	-	788	TGA-A	TGA	Preliminary							EOG7SNKVG	AGAP008362					No	Comparison	Unbiased		FBtr0081042	http://broadinstitute.org/compbio1/cav.php?alnset=dm3&interval=chr2L:18130774-18131520+chr2L:18131582-18132609+chr2L:18132963-18133525+chr2L:18133588-18133613&strand=-&prologue=90&epilogue=90&spliceSites=dm&hideInserts&showCoords&rfc=start&footer=FBtr0081042
FBtr0081073	FBgn0032694	MESR3-RA	D. melanogaster	dm3	dmel_r5.57	chr2L:18661052-18661105	+	18	TGA-G	TGA	Preliminary						RNA Structure	EOG7SFVDQ	AGAP007736		AGAP007736-RA	Non-RT		No	Comparison	Unbiased		FBtr0081073	http://broadinstitute.org/compbio1/cav.php?alnset=dm3&interval=chr2L:18661052-18661105&strand=+&prologue=90&epilogue=90&spliceSites=dm&hideInserts&showCoords&rfc=start&footer=FBtr0081073	http://broadinstitute.org/compbio1/cav.php?alnset=AgamP3&interval=chr3R:141969-141977&strand=+&prologue=90&epilogue=90&spliceSites=AgamP&hideInserts&showCoords&rfc=start&footer=AGAP007736-RA
FBtr0081169	FBgn0002023	Lim3-RB	D. melanogaster	dm3	dmel_r5.57	chr2L:19080096-19080200	-	35	TGA-T	TGA	Preliminary							EOG700KRP	AGAP009088		AGAP009088-RA	Ambiguous		No		Unbiased		FBtr0081169	http://broadinstitute.org/compbio1/cav.php?alnset=dm3&interval=chr2L:19080096-19080200&strand=-&prologue=90&epilogue=90&spliceSites=dm&hideInserts&showCoords&rfc=start&footer=FBtr0081169	http://broadinstitute.org/compbio1/cav.php?alnset=AgamP3&interval=chr3R:25498124-25498183&strand=-&prologue=90&epilogue=90&spliceSites=AgamP&hideInserts&showCoords&rfc=start&footer=AGAP009088-RA
FBtr0081195	FBgn0015380	drl-RA	D. melanogaster	dm3	dmel_r5.57	chr2L:19207738-19207842	+	35	TAA-C	TAA	Preliminary							EOG7SFVD2	AGAP008009		AGAP008009-RA	RT		Yes	Ancient	Unbiased	No	FBtr0081195	http://broadinstitute.org/compbio1/cav.php?alnset=dm3&interval=chr2L:19207738-19207842&strand=+&prologue=90&epilogue=90&spliceSites=dm&hideInserts&showCoords&rfc=start&footer=FBtr0081195	http://broadinstitute.org/compbio1/cav.php?alnset=AgamP3&interval=chr3R:4024559-4024759&strand=-&prologue=90&epilogue=90&spliceSites=AgamP&hideInserts&showCoords&rfc=start&footer=AGAP008009-RA
FBtr0081282	FBgn0032796	CG10188-RB	D. melanogaster	dm3	dmel_r5.57	chr2L:19503099-19503128	-	10	TGA-C	TGA	Preliminary							EOG7BGV2Q	AGAP007712		AGAP007712-RA	RT		Yes	Ancient	Unbiased	No	FBtr0081282	http://broadinstitute.org/compbio1/cav.php?alnset=dm3&interval=chr2L:19503099-19503128&strand=-&prologue=90&epilogue=90&spliceSites=dm&hideInserts&showCoords&rfc=start&footer=FBtr0081282	http://broadinstitute.org/compbio1/cav.php?alnset=AgamP3&interval=chr2L:49190952-49190978&strand=+&prologue=90&epilogue=90&spliceSites=AgamP&hideInserts&showCoords&rfc=start&footer=AGAP007712-RA
FBtr0081658	FBgn0003339	Scr-RB	D. melanogaster	dm3	dmel_r5.57	chr3R:2651074-2651103	-	10	TAG-G	TAG								EOG7CGJH7	AGAP004659		AGAP004659-RA	RT		Yes	Ancient		Yes		http://broadinstitute.org/compbio1/cav.php?alnset=dm3&interval=chr3R:2651074-2651103&strand=-&prologue=90&epilogue=90&spliceSites=dm&hideInserts&showCoords&rfc=start&footer=FBtr0081658	http://broadinstitute.org/compbio1/cav.php?alnset=AgamP3&interval=chr2R:59732268-59732438&strand=-&prologue=90&epilogue=90&spliceSites=AgamP&hideInserts&showCoords&rfc=start&footer=AGAP004659-RA
FBtr0081730	FBgn0037445	CG9727-RA	D. melanogaster	dm3	dmel_r5.57	chr3R:2277424-2277570	-	49	TAG-A	TAG	Preliminary							EOG7Q2ZNQ	AGAP013226		AGAP013226-RA	Non-RT		No	Comparison	Unbiased		FBtr0081730	http://broadinstitute.org/compbio1/cav.php?alnset=dm3&interval=chr3R:2277424-2277570&strand=-&prologue=90&epilogue=90&spliceSites=dm&hideInserts&showCoords&rfc=start&footer=FBtr0081730	http://broadinstitute.org/compbio1/cav.php?alnset=AgamP3&interval=chr2R:24315045-24315092&strand=-&prologue=90&epilogue=90&spliceSites=AgamP&hideInserts&showCoords&rfc=start&footer=AGAP013226-RA
FBtr0081759	FBgn0000504	dsx-RA	D. melanogaster	dm3	dmel_r5.57	chr3R:3751073-3751082+chr3R:3755893-3755951	-	23	TAG-C	TAA,TAG	Preliminary						RNA Structure	EOG7CKDQX						No	Comparison	Unbiased		FBtr0081759	http://broadinstitute.org/compbio1/cav.php?alnset=dm3&interval=chr3R:3751073-3751082+chr3R:3755893-3755951&strand=-&prologue=90&epilogue=90&spliceSites=dm&hideInserts&showCoords&rfc=start&footer=FBtr0081759
FBtr0081808	FBgn0001138	grn-RA	D. melanogaster	dm3	dmel_r5.57	chr3R:3974621-3974659	-	13	TGA-T	TGA	Preliminary						RNA Structure	EOG7GZ0VH	AGAP002235					No	Comparison	Unbiased		FBtr0081808	http://broadinstitute.org/compbio1/cav.php?alnset=dm3&interval=chr3R:3974621-3974686+chr3R:3974992-3975054&strand=-&startTrPos=91&prologue=90&epilogue=90&spliceSites=dm&hideInserts&showCoords&rfc=start&footer=FBtr0081808
FBtr0082151	FBgn0037766	Teh1-RA	D. melanogaster	dm3	dmel_r5.57	chr3R:5654388-5654447	-	20	TGA-C	TGA	Preliminary							EOG7PPGQT	AGAP003797		AGAP003797-RA	RT		Yes	Ancient	Unbiased	No	FBtr0082151	http://broadinstitute.org/compbio1/cav.php?alnset=dm3&interval=chr3R:5654388-5654517+chr3R:5690691-5690710&strand=-&startTrPos=91&prologue=90&epilogue=90&spliceSites=dm&hideInserts&showCoords&rfc=start&footer=FBtr0082151	http://broadinstitute.org/compbio1/cav.php?alnset=AgamP3&interval=chr2R:43409691-43409710+chr2R:43418784-43418913&strand=+&startTrPos=91&prologue=90&epilogue=90&spliceSites=AgamP&hideInserts&showCoords&rfc=start&footer=AGAP003797-RA
FBtr0082177	FBgn0041105	nerfin-2-RA	D. melanogaster	dm3	dmel_r5.57	chr3R:5899176-5899415	+	80	TGA-C	TGA	Preliminary							EOG7PGR73	AGAP002845		AGAP002845-RA	Non-RT		No	Comparison	Unbiased		FBtr0082177	http://broadinstitute.org/compbio1/cav.php?alnset=dm3&interval=chr3R:5899176-5899415&strand=+&prologue=90&epilogue=90&spliceSites=dm&hideInserts&showCoords&rfc=start&footer=FBtr0082177	http://broadinstitute.org/compbio1/cav.php?alnset=AgamP3&interval=chr2R:28276552-28276665&strand=-&prologue=90&epilogue=90&spliceSites=AgamP&hideInserts&showCoords&rfc=start&footer=AGAP002845-RA
FBtr0082288	FBgn0037848	Tsp86D-RA	D. melanogaster	dm3	dmel_r5.57	chr3R:6695688-6695762	+	25	TGA-G	TGA	Preliminary							EOG71CS40	AGAP002257		AGAP002257-RA	RT		Yes	Ancient	Unbiased	No	FBtr0082288	http://broadinstitute.org/compbio1/cav.php?alnset=dm3&interval=chr3R:6695688-6695762&strand=+&prologue=90&epilogue=90&spliceSites=dm&hideInserts&showCoords&rfc=start&footer=FBtr0082288	http://broadinstitute.org/compbio1/cav.php?alnset=AgamP3&interval=chr2R:18229125-18229187&strand=-&prologue=90&epilogue=90&spliceSites=AgamP&hideInserts&showCoords&rfc=start&footer=AGAP002257-RA
FBtr0082432	FBgn0037944	CG6923-RA	D. melanogaster	dm3	dmel_r5.57	chr3R:7570634-7570660	-	9	TGA-C	TGA	Preliminary							EOG7SC05R	AGAP013357					No	Comparison	Unbiased		FBtr0082432	http://broadinstitute.org/compbio1/cav.php?alnset=dm3&interval=chr3R:7570634-7570660&strand=-&prologue=90&epilogue=90&spliceSites=dm&hideInserts&showCoords&rfc=start&footer=FBtr0082432
FBtr0082533	FBgn0265276	l(3)neo38-RA	D. melanogaster	dm3	dmel_r5.57	chr3R:7594538-7594561	-	8	TGA-G	TGA	Preliminary							EOG7MDG77	AGAP004178		AGAP004178-RA	RT		Yes	Ancient	Unbiased	No	FBtr0082533	http://broadinstitute.org/compbio1/cav.php?alnset=dm3&interval=chr3R:7594538-7594561&strand=-&prologue=90&epilogue=90&spliceSites=dm&hideInserts&showCoords&rfc=start&footer=FBtr0082533	http://broadinstitute.org/compbio1/cav.php?alnset=AgamP3&interval=chr2R:51246246-51246269&strand=+&prologue=90&epilogue=90&spliceSites=AgamP&hideInserts&showCoords&rfc=start&footer=AGAP004178-RA
FBtr0082562	FBgn0003651	svp-RC	D. melanogaster	dm3	dmel_r5.57	chr3R:8126724-8126756	+	11	TGA-C	TGA	Preliminary							EOG7B67CC	AGAP002544		AGAP002544-RA	RT		Yes	Ancient	Unbiased	No	FBtr0082562	http://broadinstitute.org/compbio1/cav.php?alnset=dm3&interval=chr3R:8126724-8126756&strand=+&prologue=90&epilogue=90&spliceSites=dm&hideInserts&showCoords&rfc=start&footer=FBtr0082562	http://broadinstitute.org/compbio1/cav.php?alnset=AgamP3&interval=chr2R:22660169-22660204&strand=+&prologue=90&epilogue=90&spliceSites=AgamP&hideInserts&showCoords&rfc=start&footer=AGAP002544-RA
FBtr0082914	FBgn0038202	CG12402-RA	D. melanogaster	dm3	dmel_r5.57	chr3R:9931260-9931280	-	7	TAG-C	TAG	Preliminary	Double	32					EOG7QVXJW						No	Comparison	Unbiased		FBtr0082914	http://broadinstitute.org/compbio1/cav.php?alnset=dm3&interval=chr3R:9931164-9931280&strand=-&prologue=90&epilogue=90&spliceSites=dm&hideInserts&showCoords&rfc=start&footer=FBtr0082914
FBtr0083082	FBgn0026441	ear-RA	D. melanogaster	dm3	dmel_r5.57	chr3R:11150007-11150048	+	14	TGA-C	TGA	Preliminary							EOG718WWK	AGAP002132		AGAP002132-RA	RT		Yes	Ancient	Unbiased	No	FBtr0083082	http://broadinstitute.org/compbio1/cav.php?alnset=dm3&interval=chr3R:11150007-11150048&strand=+&prologue=90&epilogue=90&spliceSites=dm&hideInserts&showCoords&rfc=start&footer=FBtr0083082	http://broadinstitute.org/compbio1/cav.php?alnset=AgamP3&interval=chr2R:16100373-16100378&strand=-&prologue=90&epilogue=90&spliceSites=AgamP&hideInserts&showCoords&rfc=start&footer=AGAP002132-RA
FBtr0083210	FBgn0013334	Sap47-RG	D. melanogaster	dm3	dmel_r5.57	chr3R:11785275-11785322	+	16	TAA-T	TAA								EOG757QF5	AGAP004273		AGAP004273-RC	RT		Yes	Ancient		Yes		http://broadinstitute.org/compbio1/cav.php?alnset=dm3&interval=chr3R:11785275-11785322&strand=+&prologue=90&epilogue=90&spliceSites=dm&hideInserts&showCoords&rfc=start&footer=FBtr0083210	http://broadinstitute.org/compbio1/cav.php?alnset=AgamP3&interval=chr2R:53538235-53538291&strand=-&prologue=90&epilogue=90&spliceSites=AgamP&hideInserts&showCoords&rfc=start&footer=AGAP004273-RC
FBtr0083261	FBgn0250823	gish-RD	D. melanogaster	dm3	dmel_r5.57	chr3R:12127597-12127803	+	69	TGA-C	TGA	Preliminary							EOG7RZH6C	AGAP003997		AGAP003997-RA	RT		Yes	Ancient	Unbiased	No	FBtr0083261	http://broadinstitute.org/compbio1/cav.php?alnset=dm3&interval=chr3R:12127036-12127073+chr3R:12127545-12127803&strand=+&startTrPos=91&prologue=90&epilogue=90&spliceSites=dm&hideInserts&showCoords&rfc=start&footer=FBtr0083261	http://broadinstitute.org/compbio1/cav.php?alnset=AgamP3&interval=chr2R:47729074-47729111+chr2R:47730385-47730625&strand=+&startTrPos=91&prologue=90&epilogue=90&spliceSites=AgamP&hideInserts&showCoords&rfc=start&footer=AGAP003997-RA
FBtr0083312	FBgn0044826	Pak3-RA	D. melanogaster	dm3	dmel_r5.57	chr3R:12276881-12276922	-	14	TAG-T	TAG	Preliminary							EOG7KMH93	AGAP001790		AGAP001790-RA	Non-RT		No	Comparison	Unbiased		FBtr0083312	http://broadinstitute.org/compbio1/cav.php?alnset=dm3&interval=chr3R:12276881-12276922&strand=-&prologue=90&epilogue=90&spliceSites=dm&hideInserts&showCoords&rfc=start&footer=FBtr0083312	http://broadinstitute.org/compbio1/cav.php?alnset=AgamP3&interval=chr2R:10491249-10491596&strand=-&prologue=90&epilogue=90&spliceSites=AgamP&hideInserts&showCoords&rfc=start&footer=AGAP001790-RA
FBtr0083381	FBgn0000015	Abd-B-RC	D. melanogaster	dm3	dmel_r5.57	chr3R:12755063-12755110	-	16	TGA-C	TGA	Preliminary	Double	37					EOG7161NQ	AGAP004664		AGAP004664-RA	RT		Yes	Ancient	Unbiased	No	FBtr0083381	http://broadinstitute.org/compbio1/cav.php?alnset=dm3&interval=chr3R:12754952-12755110&strand=-&prologue=90&epilogue=90&spliceSites=dm&hideInserts&showCoords&rfc=start&footer=FBtr0083381	http://broadinstitute.org/compbio1/cav.php?alnset=AgamP3&interval=chr2R:60410736-60411038&strand=-&prologue=90&epilogue=90&spliceSites=AgamP&hideInserts&showCoords&rfc=start&footer=AGAP004664-RA
FBtr0083435	FBgn0262871	lute-RA	D. melanogaster	dm3	dmel_r5.57	chr3R:13214703-13214876	+	58	TGA-T	TGA	Preliminary							EOG7KX40W	AGAP004234		AGAP004234-RA	Non-RT		No	Comparison	Unbiased		FBtr0083435	http://broadinstitute.org/compbio1/cav.php?alnset=dm3&interval=chr3R:13214703-13214876&strand=+&prologue=90&epilogue=90&spliceSites=dm&hideInserts&showCoords&rfc=start&footer=FBtr0083435	http://broadinstitute.org/compbio1/cav.php?alnset=AgamP3&interval=chr2R:52950133-52950183&strand=+&prologue=90&epilogue=90&spliceSites=AgamP&hideInserts&showCoords&rfc=start&footer=AGAP004234-RA
FBtr0083447	FBgn0038504	Sur-8-RA	D. melanogaster	dm3	dmel_r5.57	chr3R:13222899-13223057	-	53	TGA-G	TGA	Preliminary						RNA Structure	EOG7M107Q	AGAP004485		AGAP004485-RA	Non-RT		No	Comparison	Unbiased		FBtr0083447	http://broadinstitute.org/compbio1/cav.php?alnset=dm3&interval=chr3R:13222899-13223057&strand=-&prologue=90&epilogue=90&spliceSites=dm&hideInserts&showCoords&rfc=start&footer=FBtr0083447	http://broadinstitute.org/compbio1/cav.php?alnset=AgamP3&interval=chr2R:56833392-56833499&strand=-&prologue=90&epilogue=90&spliceSites=AgamP&hideInserts&showCoords&rfc=start&footer=AGAP004485-RA
FBtr0083542	FBgn0003499	sr-RA	D. melanogaster	dm3	dmel_r5.57	chr3R:13958204-13958458	+	85	TAG-A	TAG	Preliminary							EOG7TBPJJ	AGAP002773		AGAP002773-RA	RT		Yes	Ancient	Unbiased	No	FBtr0083542	http://broadinstitute.org/compbio1/cav.php?alnset=dm3&interval=chr3R:13958204-13958458&strand=+&prologue=90&epilogue=90&spliceSites=dm&hideInserts&showCoords&rfc=start&footer=FBtr0083542	http://broadinstitute.org/compbio1/cav.php?alnset=AgamP3&interval=chr2R:27016800-27017138&strand=+&prologue=90&epilogue=90&spliceSites=AgamP&hideInserts&showCoords&rfc=start&footer=AGAP002773-RA
FBtr0083584	FBgn0004618	gl-RA	D. melanogaster	dm3	dmel_r5.57	chr3R:14194299-14194523	-	75	TGA-C	TGA	Preliminary							EOG7KMH9Q	AGAP004331		AGAP004331-RA	RT		Yes	Ancient	Unbiased	No	FBtr0083584	http://broadinstitute.org/compbio1/cav.php?alnset=dm3&interval=chr3R:14194299-14194523&strand=-&prologue=90&epilogue=90&spliceSites=dm&hideInserts&showCoords&rfc=start&footer=FBtr0083584	http://broadinstitute.org/compbio1/cav.php?alnset=AgamP3&interval=chr2R:54678639-54678655+chr2R:54678781-54679381&strand=+&startTrPos=91&prologue=90&epilogue=90&spliceSites=AgamP&hideInserts&showCoords&rfc=start&footer=AGAP004331-RA
FBtr0083611	FBgn0011481	Ssdp-RA	D. melanogaster	dm3	dmel_r5.57	chr3R:14020706-14020897	-	64	TAA-C	TAA	Preliminary							EOG7XDNZV	AGAP010909		AGAP010909-RA	Non-RT		No	Comparison	Unbiased		FBtr0083611	http://broadinstitute.org/compbio1/cav.php?alnset=dm3&interval=chr3R:14020706-14020897&strand=-&prologue=90&epilogue=90&spliceSites=dm&hideInserts&showCoords&rfc=start&footer=FBtr0083611	http://broadinstitute.org/compbio1/cav.php?alnset=AgamP3&interval=chr3L:12886196-12886198&strand=+&prologue=90&epilogue=90&spliceSites=AgamP&hideInserts&showCoords&rfc=start&footer=AGAP010909-RA
FBtr0083640	FBgn0004652	fru-RH	D. melanogaster	dm3	dmel_r5.57	chr3R:14247799-14248359	-	187	TGA-T	TGA	Preliminary							EOG7VF865	AGAP000080		AGAP000080-RB	RT		Yes	Ancient	Unbiased	No	FBtr0083640	http://broadinstitute.org/compbio1/cav.php?alnset=dm3&interval=chr3R:14247799-14248359&strand=-&prologue=90&epilogue=90&spliceSites=dm&hideInserts&showCoords&rfc=start&footer=FBtr0083640	http://broadinstitute.org/compbio1/cav.php?alnset=AgamP3&interval=chrX:1298873-1300108&strand=-&prologue=90&epilogue=90&spliceSites=AgamP&hideInserts&showCoords&rfc=start&footer=AGAP000080-RB
FBtr0083644	FBgn0004652	fru-RF	D. melanogaster	dm3	dmel_r5.57	chr3R:14242283-14242498	-	72	TAA-G	TAA								EOG7VF865	AGAP000080		AGAP000080-RA	RT		No		Unbiased	Yes		http://broadinstitute.org/compbio1/cav.php?alnset=dm3&interval=chr3R:14242283-14242498&strand=-&prologue=90&epilogue=90&spliceSites=dm&hideInserts&showCoords&rfc=start&footer=FBtr0083644	http://broadinstitute.org/compbio1/cav.php?alnset=AgamP3&interval=chrX:1308428-1308484&strand=-&prologue=90&epilogue=90&spliceSites=AgamP&hideInserts&showCoords&rfc=start&footer=AGAP000080-RA
FBtr0083677	FBgn0038653	CG18208-RA	D. melanogaster	dm3	dmel_r5.57	chr3R:14631750-14631872	-	41	TGA-T	TGA	Preliminary						RNA Structure	EOG74JMR4	AGAP000606		AGAP000606-RA	RT		Yes	Ancient	Unbiased	No	FBtr0083677	http://broadinstitute.org/compbio1/cav.php?alnset=dm3&interval=chr3R:14631750-14631872&strand=-&prologue=90&epilogue=90&spliceSites=dm&hideInserts&showCoords&rfc=start&footer=FBtr0083677	http://broadinstitute.org/compbio1/cav.php?alnset=AgamP3&interval=chrX:11101429-11101548&strand=+&prologue=90&epilogue=90&spliceSites=AgamP&hideInserts&showCoords&rfc=start&footer=AGAP000606-RA
FBtr0083752	FBgn0261285	Ppcs-RA	D. melanogaster	dm3	dmel_r5.57	chr3R:14967138-14967317	-	60	TGA-C	TGA	Preliminary							EOG703G0M	AGAP004311					No	Comparison	Unbiased		FBtr0083752	http://broadinstitute.org/compbio1/cav.php?alnset=dm3&interval=chr3R:14967138-14967365+chr3R:14967603-14967644&strand=-&startTrPos=91&prologue=90&epilogue=90&spliceSites=dm&hideInserts&showCoords&rfc=start&footer=FBtr0083752
FBtr0083762	FBgn0051221	CG31221-RA	D. melanogaster	dm3	dmel_r5.57	chr3R:15282990-15283094	+	35	TGA-G	TGA	Preliminary							EOG75TXW2	AGAP010260		AGAP010260-RA	RT		Yes	Ancient	Unbiased	No	FBtr0083762	http://broadinstitute.org/compbio1/cav.php?alnset=dm3&interval=chr3R:15282990-15283094&strand=+&prologue=90&epilogue=90&spliceSites=dm&hideInserts&showCoords&rfc=start&footer=FBtr0083762	http://broadinstitute.org/compbio1/cav.php?alnset=AgamP3&interval=chr3R:51755482-51755583&strand=+&prologue=90&epilogue=90&spliceSites=AgamP&hideInserts&showCoords&rfc=start&footer=AGAP010260-RA
FBtr0083859	FBgn0038740	CG4562-RA	D. melanogaster	dm3	dmel_r5.57	chr3R:15693054-15693191	-	46	TGA-C	TGA	Preliminary							EOG706B6T	AGAP006427					No	Comparison	Unbiased		FBtr0083859	http://broadinstitute.org/compbio1/cav.php?alnset=dm3&interval=chr3R:15693054-15693191&strand=-&prologue=90&epilogue=90&spliceSites=dm&hideInserts&showCoords&rfc=start&footer=FBtr0083859
FBtr0083912	FBgn0023097	bon-RA	D. melanogaster	dm3	dmel_r5.57	chr3R:16436559-16436780	+	74	TAG-A	TAG	Preliminary							EOG7TV1QT	AGAP001328		AGAP001328-RA	RT		No		Unbiased	No	FBtr0083912	http://broadinstitute.org/compbio1/cav.php?alnset=dm3&interval=chr3R:16436559-16436780&strand=+&prologue=90&epilogue=90&spliceSites=dm&hideInserts&showCoords&rfc=start&footer=FBtr0083912	http://broadinstitute.org/compbio1/cav.php?alnset=AgamP3&interval=chr2R:3049091-3049711&strand=+&prologue=90&epilogue=90&spliceSites=AgamP&hideInserts&showCoords&rfc=start&footer=AGAP001328-RA
FBtr0083933	FBgn0024944	Oamb-RB	D. melanogaster	dm3	dmel_r5.57	chr3R:16518534-16518668	-	45	TGA-C	TGA	Preliminary							EOG7X9SQ6	AGAP000045		AGAP000045-RB	RT		Yes	Ancient	Unbiased	No	FBtr0083933	http://broadinstitute.org/compbio1/cav.php?alnset=dm3&interval=chr3R:16518534-16518668&strand=-&prologue=90&epilogue=90&spliceSites=dm&hideInserts&showCoords&rfc=start&footer=FBtr0083933	http://broadinstitute.org/compbio1/cav.php?alnset=AgamP3&interval=chrX:727796-728263&strand=+&prologue=90&epilogue=90&spliceSites=AgamP&hideInserts&showCoords&rfc=start&footer=AGAP000045-RB
FBtr0083934	FBgn0024944	Oamb-RC	D. melanogaster	dm3	dmel_r5.57	chr3R:16515697-16515903	-	69	TGA-C	TGA	Preliminary	Double	37					EOG7X9SQ6	AGAP000045		AGAP000045-RA	RT		Yes	Ancient	Unbiased	No	FBtr0083932	http://broadinstitute.org/compbio1/cav.php?alnset=dm3&interval=chr3R:16515586-16515903&strand=-&prologue=90&epilogue=90&spliceSites=dm&hideInserts&showCoords&rfc=start&footer=FBtr0083934	http://broadinstitute.org/compbio1/cav.php?alnset=AgamP3&interval=chrX:735719-736213&strand=+&prologue=90&epilogue=90&spliceSites=AgamP&hideInserts&showCoords&rfc=start&footer=AGAP000045-RA
FBtr0084032	FBgn0023423	slmb-RA	D. melanogaster	dm3	dmel_r5.57	chr3R:16946181-16946441	-	87	TAA-C	TAA	Preliminary							EOG7FJTGV	AGAP001944					No	Comparison	Unbiased		FBtr0084032	http://broadinstitute.org/compbio1/cav.php?alnset=dm3&interval=chr3R:16946181-16946461+chr3R:16946556-16946625&strand=-&startTrPos=91&prologue=90&epilogue=90&spliceSites=dm&hideInserts&showCoords&rfc=start&footer=FBtr0084032
FBtr0084051	FBgn0038872	Nelf-A-RA	D. melanogaster	dm3	dmel_r5.57	chr3R:17054509-17054547	+	13	TAG-T	TAG	Preliminary						RNA Structure	EOG799D6S	AGAP002290		AGAP002290-RA	Ambiguous		No		Unbiased		FBtr0084051	http://broadinstitute.org/compbio1/cav.php?alnset=dm3&interval=chr3R:17054509-17054547&strand=+&prologue=90&epilogue=90&spliceSites=dm&hideInserts&showCoords&rfc=start&footer=FBtr0084051	http://broadinstitute.org/compbio1/cav.php?alnset=AgamP3&interval=chr2R:18638883-18638894&strand=+&prologue=90&epilogue=90&spliceSites=AgamP&hideInserts&showCoords&rfc=start&footer=AGAP002290-RA
FBtr0084161	FBgn0013759	CASK-RB	D. melanogaster	dm3	dmel_r5.57	chr3R:17612312-17612404	-	31	TGA-C	TGA	Preliminary							EOG7BKQ9M	AGAP001683		AGAP001683-RA	RT		Yes	Ancient	Unbiased	No	FBtr0084161	http://broadinstitute.org/compbio1/cav.php?alnset=dm3&interval=chr3R:17612312-17612404&strand=-&prologue=90&epilogue=90&spliceSites=dm&hideInserts&showCoords&rfc=start&footer=FBtr0084161	http://broadinstitute.org/compbio1/cav.php?alnset=AgamP3&interval=chr2R:8247379-8247459&strand=-&prologue=90&epilogue=90&spliceSites=AgamP&hideInserts&showCoords&rfc=start&footer=AGAP001683-RA
FBtr0084169	FBgn0264490	Eip93F-RA	D. melanogaster	dm3	dmel_r5.57	chr3R:17832227-17832295	+	23	TAG-G	TAG	Preliminary							EOG77HQWS						No	Comparison	Unbiased		FBtr0084169	http://broadinstitute.org/compbio1/cav.php?alnset=dm3&interval=chr3R:17832227-17832295&strand=+&prologue=90&epilogue=90&spliceSites=dm&hideInserts&showCoords&rfc=start&footer=FBtr0084169
FBtr0084197	FBgn0051163	SKIP-RB	D. melanogaster	dm3	dmel_r5.57	chr3R:18119624-18120007	+	128	TAA-C	TAA	Preliminary							EOG7FRJZK	AGAP004106		AGAP004106-RA	RT		No		Unbiased	No	FBtr0084197	http://broadinstitute.org/compbio1/cav.php?alnset=dm3&interval=chr3R:18119624-18120007&strand=+&prologue=90&epilogue=90&spliceSites=dm&hideInserts&showCoords&rfc=start&footer=FBtr0084197	http://broadinstitute.org/compbio1/cav.php?alnset=AgamP3&interval=chr2R:49935653-49935787&strand=+&prologue=90&epilogue=90&spliceSites=AgamP&hideInserts&showCoords&rfc=start&footer=AGAP004106-RA
FBtr0084239	FBgn0038948	PSR-RA	D. melanogaster	dm3	dmel_r5.57	chr3R:18186692-18186790	-	33	TGA-T	TGA	Preliminary							EOG71KHKN	AGAP000158		AGAP000158-RA	Non-RT		No	Comparison	Unbiased		FBtr0084239	http://broadinstitute.org/compbio1/cav.php?alnset=dm3&interval=chr3R:18186692-18186790&strand=-&prologue=90&epilogue=90&spliceSites=dm&hideInserts&showCoords&rfc=start&footer=FBtr0084239	http://broadinstitute.org/compbio1/cav.php?alnset=AgamP3&interval=chrX:2777012-2777197&strand=+&prologue=90&epilogue=90&spliceSites=AgamP&hideInserts&showCoords&rfc=start&footer=AGAP000158-RA
FBtr0084509	FBgn0039137	CG13604-RA	D. melanogaster	dm3	dmel_r5.57	chr3R:19815158-19815193	-	12	TAG-T	TAG	Preliminary						RNA Structure	EOG7JQP4F	AGAP002463		AGAP002463-RB	Non-RT		No	Comparison	Unbiased		FBtr0084509	http://broadinstitute.org/compbio1/cav.php?alnset=dm3&interval=chr3R:19815158-19815193&strand=-&prologue=90&epilogue=90&spliceSites=dm&hideInserts&showCoords&rfc=start&footer=FBtr0084509	http://broadinstitute.org/compbio1/cav.php?alnset=AgamP3&interval=chr2R:21821370-21821375&strand=+&prologue=90&epilogue=90&spliceSites=AgamP&hideInserts&showCoords&rfc=start&footer=AGAP002463-RB
FBtr0084522	FBgn0039126	CG13601-RA	D. melanogaster	dm3	dmel_r5.57	chr3R:19752285-19752350	-	22	TGA-C	TGA	Preliminary							EOG71S82Z	AGAP001401					No	Comparison	Unbiased		FBtr0084522	http://broadinstitute.org/compbio1/cav.php?alnset=dm3&interval=chr3R:19752285-19752350&strand=-&prologue=90&epilogue=90&spliceSites=dm&hideInserts&showCoords&rfc=start&footer=FBtr0084522
FBtr0084565	FBgn0039169	Spps-RA	D. melanogaster	dm3	dmel_r5.57	chr3R:20049420-20049470	-	17	TAG-C	TAA,TAG	Preliminary							EOG77DVP7	AGAP004438					No	Comparison	Unbiased		FBtr0084565	http://broadinstitute.org/compbio1/cav.php?alnset=dm3&interval=chr3R:20049420-20049470&strand=-&prologue=90&epilogue=90&spliceSites=dm&hideInserts&showCoords&rfc=start&footer=FBtr0084565
FBtr0084619	FBgn0000036	nAChRalpha1-RA	D. melanogaster	dm3	dmel_r5.57	chr3R:20227371-20227460	-	30	TAG-C	TAA,TAG	Preliminary						RNA Structure	EOG7V1S6T	AGAP002974		AGAP002974-RA	RT		No		Unbiased	No	FBtr0084619	http://broadinstitute.org/compbio1/cav.php?alnset=dm3&interval=chr3R:20227371-20227460&strand=-&prologue=90&epilogue=90&spliceSites=dm&hideInserts&showCoords&rfc=start&footer=FBtr0084619	http://broadinstitute.org/compbio1/cav.php?alnset=AgamP3&interval=chr2R:30478829-30478909&strand=+&prologue=90&epilogue=90&spliceSites=AgamP&hideInserts&showCoords&rfc=start&footer=AGAP002974-RA
FBtr0084668	FBgn0039214	puf-RD	D. melanogaster	dm3	dmel_r5.57	chr3R:20462126-20462179	-	18	TAG-T	TAG	Preliminary							EOG7KT7RJ	AGAP003643		AGAP003643-RA	Non-RT		No	Comparison	Unbiased		FBtr0084666	http://broadinstitute.org/compbio1/cav.php?alnset=dm3&interval=chr3R:20462126-20462179&strand=-&prologue=90&epilogue=90&spliceSites=dm&hideInserts&showCoords&rfc=start&footer=FBtr0084668	http://broadinstitute.org/compbio1/cav.php?alnset=AgamP3&interval=chr2R:40922823-40922870&strand=+&prologue=90&epilogue=90&spliceSites=AgamP&hideInserts&showCoords&rfc=start&footer=AGAP003643-RA
FBtr0084683	FBgn0003429	slo-RB	D. melanogaster	dm3	dmel_r5.57	chr3R:20533133-20533180	+	16	TGA-T	TGA	Preliminary							EOG7GR8BQ	AGAP003709		AGAP003709-RA	RT		Yes	Ancient	Unbiased	No	FBtr0084683	http://broadinstitute.org/compbio1/cav.php?alnset=dm3&interval=chr3R:20533133-20533180&strand=+&prologue=90&epilogue=90&spliceSites=dm&hideInserts&showCoords&rfc=start&footer=FBtr0084683	http://broadinstitute.org/compbio1/cav.php?alnset=AgamP3&interval=chr2R:42280985-42281149&strand=+&prologue=90&epilogue=90&spliceSites=AgamP&hideInserts&showCoords&rfc=start&footer=AGAP003709-RA
FBtr0084803	FBgn0039286	dan-RA	D. melanogaster	dm3	dmel_r5.57	chr3R:21017698-21018006	+	103	TAG-G	TAG	Preliminary							EOG7K71BN	AGAP013200		AGAP013200-RA	Non-RT		No	Comparison	Unbiased		FBtr0084803	http://broadinstitute.org/compbio1/cav.php?alnset=dm3&interval=chr3R:21017698-21018006&strand=+&prologue=90&epilogue=90&spliceSites=dm&hideInserts&showCoords&rfc=start&footer=FBtr0084803	http://broadinstitute.org/compbio1/cav.php?alnset=AgamP3&interval=chr2R:25394871-25394912&strand=-&prologue=90&epilogue=90&spliceSites=AgamP&hideInserts&showCoords&rfc=start&footer=AGAP013200-RA
FBtr0084814	FBgn0039303	CG11857-RA	D. melanogaster	dm3	dmel_r5.57	chr3R:21085759-21085944	+	62	TGA-C	TGA								EOG783ZCC	AGAP011996		AGAP011996-RA	RT		Yes	Ancient		Yes		http://broadinstitute.org/compbio1/cav.php?alnset=dm3&interval=chr3R:21085759-21085944&strand=+&prologue=90&epilogue=90&spliceSites=dm&hideInserts&showCoords&rfc=start&footer=FBtr0084814	http://broadinstitute.org/compbio1/cav.php?alnset=AgamP3&interval=chr3L:36028709-36028723+chr3L:36028812-36029093&strand=+&startTrPos=91&prologue=90&epilogue=90&spliceSites=AgamP&hideInserts&showCoords&rfc=start&footer=AGAP011996-RA
FBtr0084908	FBgn0039380	CG5890-RA	D. melanogaster	dm3	dmel_r5.57	chr3R:21695389-21695391	+	1	TGA-T	TGA		Double	22			Double-Stop		EOG79PW69	AGAP002000		AGAP002000-RA	RT		Yes			Yes		http://broadinstitute.org/compbio1/cav.php?alnset=dm3&interval=chr3R:21695389-21695457&strand=+&prologue=90&epilogue=90&spliceSites=dm&hideInserts&showCoords&rfc=start&footer=FBtr0084908	http://broadinstitute.org/compbio1/cav.php?alnset=AgamP3&interval=chr2R:13365843-13365917&strand=-&prologue=90&epilogue=90&spliceSites=AgamP&hideInserts&showCoords&rfc=start&footer=AGAP002000-RA
FBtr0084912	FBgn0027865	Tsp96F-RA	D. melanogaster	dm3	dmel_r5.57	chr3R:21700764-21700811	-	16	TGA-G	TGA	Preliminary							EOG76MWSN	AGAP000823		AGAP000823-RA	Ambiguous		No		Unbiased		FBtr0084912	http://broadinstitute.org/compbio1/cav.php?alnset=dm3&interval=chr3R:21700764-21700811&strand=-&prologue=90&epilogue=90&spliceSites=dm&hideInserts&showCoords&rfc=start&footer=FBtr0084912	http://broadinstitute.org/compbio1/cav.php?alnset=AgamP3&interval=chrX:15332443-15332532&strand=+&prologue=90&epilogue=90&spliceSites=AgamP&hideInserts&showCoords&rfc=start&footer=AGAP000823-RA
FBtr0085012	FBgn0039427	CG5447-RA	D. melanogaster	dm3	dmel_r5.57	chr3R:22279432-22279470	+	13	TGA-C	TGA	Preliminary							EOG7RK18M	AGAP004120		AGAP004120-RA	RT		Yes	Ancient	Unbiased	No	FBtr0085012	http://broadinstitute.org/compbio1/cav.php?alnset=dm3&interval=chr3R:22279432-22279470&strand=+&prologue=90&epilogue=90&spliceSites=dm&hideInserts&showCoords&rfc=start&footer=FBtr0085012	http://broadinstitute.org/compbio1/cav.php?alnset=AgamP3&interval=chr2R:50320359-50320397&strand=-&prologue=90&epilogue=90&spliceSites=AgamP&hideInserts&showCoords&rfc=start&footer=AGAP004120-RA
FBtr0085059	FBgn0262473	Tl-RB	D. melanogaster	dm3	dmel_r5.57	chr3R:22666870-22666929	+	20	TAG-G	TAG	Preliminary							EOG7GJHVZ	AGAP001004		AGAP001004-RA	Ambiguous		No		Unbiased		FBtr0085059	http://broadinstitute.org/compbio1/cav.php?alnset=dm3&interval=chr3R:22666870-22666929&strand=+&prologue=90&epilogue=90&spliceSites=dm&hideInserts&showCoords&rfc=start&footer=FBtr0085059	http://broadinstitute.org/compbio1/cav.php?alnset=AgamP3&interval=chrX:19057316-19057426&strand=-&prologue=90&epilogue=90&spliceSites=AgamP&hideInserts&showCoords&rfc=start&footer=AGAP001004-RA
FBtr0085088	FBgn0004510	Ets97D-RA	D. melanogaster	dm3	dmel_r5.57	chr3R:22736774-22736833	-	20	TGA-C	TGA	Preliminary							EOG7G25Q1	AGAP004337		AGAP004337-RA	Non-RT		No	Comparison	Unbiased		FBtr0085088	http://broadinstitute.org/compbio1/cav.php?alnset=dm3&interval=chr3R:22736774-22736833&strand=-&prologue=90&epilogue=90&spliceSites=dm&hideInserts&showCoords&rfc=start&footer=FBtr0085088	http://broadinstitute.org/compbio1/cav.php?alnset=AgamP3&interval=chr2R:54822639-54822719&strand=-&prologue=90&epilogue=90&spliceSites=AgamP&hideInserts&showCoords&rfc=start&footer=AGAP004337-RA
FBtr0085220	FBgn0045862	btz-RA	D. melanogaster	dm3	dmel_r5.57	chr3R:23528656-23528790	+	45	TGA-G	TGA	Preliminary							EOG7VTR59	AGAP011399					No	Comparison	Unbiased		FBtr0085220	http://broadinstitute.org/compbio1/cav.php?alnset=dm3&interval=chr3R:23528656-23528790&strand=+&prologue=90&epilogue=90&spliceSites=dm&hideInserts&showCoords&rfc=start&footer=FBtr0085220
FBtr0085365	FBgn0039633	CG11873-RA	D. melanogaster	dm3	dmel_r5.57	chr3R:24932425-24932505	+	27	TGA-C	TGA	Preliminary							EOG7VQVVW						No	Comparison	Unbiased		FBtr0085365	http://broadinstitute.org/compbio1/cav.php?alnset=dm3&interval=chr3R:24932425-24932505&strand=+&prologue=90&epilogue=90&spliceSites=dm&hideInserts&showCoords&rfc=start&footer=FBtr0085365
FBtr0085415	FBgn0005596	yem-RA	D. melanogaster	dm3	dmel_r5.57	chr3R:24944307-24944603	-	99	TGA-C	TGA	Preliminary							EOG7KQCJ8	AGAP002048					No	Comparison	Unbiased		FBtr0085415	http://broadinstitute.org/compbio1/cav.php?alnset=dm3&interval=chr3R:24944307-24944603&strand=-&prologue=90&epilogue=90&spliceSites=dm&hideInserts&showCoords&rfc=start&footer=FBtr0085415
FBtr0085467	FBgn0266137	Dop1R2-RA	D. melanogaster	dm3	dmel_r5.57	chr3R:25457689-25458498	-	270	TGA-C	TGA	Preliminary							EOG796J01	AGAP000667					No	Comparison	Unbiased		FBtr0085467	http://broadinstitute.org/compbio1/cav.php?alnset=dm3&interval=chr3R:25457689-25458582+chr3R:25465951-25465956&strand=-&startTrPos=91&prologue=90&epilogue=90&spliceSites=dm&hideInserts&showCoords&rfc=start&footer=FBtr0085467
FBtr0085474	FBgn0039690	CG1969-RB	D. melanogaster	dm3	dmel_r5.57	chr3R:25567116-25567154	+	13	TGA-C	TGA	Preliminary							EOG71GNC5	AGAP010769		AGAP010769-RA	RT		Yes	Ancient	Unbiased	No	FBtr0085474	http://broadinstitute.org/compbio1/cav.php?alnset=dm3&interval=chr3R:25567116-25567154&strand=+&prologue=90&epilogue=90&spliceSites=dm&hideInserts&showCoords&rfc=start&footer=FBtr0085474	http://broadinstitute.org/compbio1/cav.php?alnset=AgamP3&interval=chr3L:10104006-10104050&strand=+&prologue=90&epilogue=90&spliceSites=AgamP&hideInserts&showCoords&rfc=start&footer=AGAP010769-RA
FBtr0085507	FBgn0004622	TkR99D-RA	D. melanogaster	dm3	dmel_r5.57	chr3R:25777090-25777224	-	45	TGA-C	TGA	Preliminary							EOG7NWHT2	AGAP001592					No	Comparison	Unbiased		FBtr0085507	http://broadinstitute.org/compbio1/cav.php?alnset=dm3&interval=chr3R:25777090-25777224&strand=-&prologue=90&epilogue=90&spliceSites=dm&hideInserts&showCoords&rfc=start&footer=FBtr0085507
FBtr0085619	FBgn0010113	hdc-RA	D. melanogaster	dm3	dmel_r5.57	chr3R:26186263-26187552	+	430	TAA-C	TAA	Preliminary						RNA Structure	EOG754V5R	AGAP003059		AGAP003059-RA	RT		No		Unbiased	No	FBtr0085619	http://broadinstitute.org/compbio1/cav.php?alnset=dm3&interval=chr3R:26186263-26187552&strand=+&prologue=90&epilogue=90&spliceSites=dm&hideInserts&showCoords&rfc=start&footer=FBtr0085619	http://broadinstitute.org/compbio1/cav.php?alnset=AgamP3&interval=chr2R:31793043-31794464&strand=+&prologue=90&epilogue=90&spliceSites=AgamP&hideInserts&showCoords&rfc=start&footer=AGAP003059-RA
FBtr0085692	FBgn0028646	aralar1-RC	D. melanogaster	dm3	dmel_r5.57	chr3R:26271891-26271926	-	12	TGA-T	TGA	Preliminary							EOG7V4NFM	AGAP000958		AGAP000958-RA	Non-RT		No	Comparison	Unbiased		FBtr0085692	http://broadinstitute.org/compbio1/cav.php?alnset=dm3&interval=chr3R:26271891-26271926&strand=-&prologue=90&epilogue=90&spliceSites=dm&hideInserts&showCoords&rfc=start&footer=FBtr0085692	http://broadinstitute.org/compbio1/cav.php?alnset=AgamP3&interval=chrX:18370522-18370524&strand=-&prologue=90&epilogue=90&spliceSites=AgamP&hideInserts&showCoords&rfc=start&footer=AGAP000958-RA
FBtr0085701	FBgn0004606	zfh1-RB	D. melanogaster	dm3	dmel_r5.57	chr3R:26611926-26612381	+	152	TAG-G	TAG	Preliminary							EOG7P64GX	AGAP000779		AGAP000779-RA	RT		No		Unbiased	No	FBtr0085701	http://broadinstitute.org/compbio1/cav.php?alnset=dm3&interval=chr3R:26611926-26612381&strand=+&prologue=90&epilogue=90&spliceSites=dm&hideInserts&showCoords&rfc=start&footer=FBtr0085701	http://broadinstitute.org/compbio1/cav.php?alnset=AgamP3&interval=chrX:13969188-13969856&strand=-&prologue=90&epilogue=90&spliceSites=AgamP&hideInserts&showCoords&rfc=start&footer=AGAP000779-RA
FBtr0085760	FBgn0086362	spn-F-RA	D. melanogaster	dm3	dmel_r5.57	chr3R:27082128-27082163	+	12	TGA-C	TGA	Preliminary							EOG7V1S7G	AGAP000758		AGAP000758-RA	RT		Yes	Ancient	Unbiased	No	FBtr0085760	http://broadinstitute.org/compbio1/cav.php?alnset=dm3&interval=chr3R:27082128-27082163&strand=+&prologue=90&epilogue=90&spliceSites=dm&hideInserts&showCoords&rfc=start&footer=FBtr0085760	http://broadinstitute.org/compbio1/cav.php?alnset=AgamP3&interval=chrX:13768303-13768359&strand=-&prologue=90&epilogue=90&spliceSites=AgamP&hideInserts&showCoords&rfc=start&footer=AGAP000758-RA
FBtr0085778	FBgn0000313	chp-RA	D. melanogaster	dm3	dmel_r5.57	chr3R:27030281-27030358	-	26	TGA-C	TGA	Preliminary							EOG771CQ2	AGAP000019					No	Comparison	Unbiased		FBtr0085778	http://broadinstitute.org/compbio1/cav.php?alnset=dm3&interval=chr3R:27030281-27030358&strand=-&prologue=90&epilogue=90&spliceSites=dm&hideInserts&showCoords&rfc=start&footer=FBtr0085778
FBtr0085793	FBgn0028968	gammaCOP-RA	D. melanogaster	dm3	dmel_r5.57	chr3R:27401109-27401165	+	19	TAA-G	TAA	Preliminary						RNA Structure	EOG7FC30N	AGAP009291		AGAP009291-RA	Non-RT		No	Comparison	Unbiased		FBtr0085793	http://broadinstitute.org/compbio1/cav.php?alnset=dm3&interval=chr3R:27401109-27401165&strand=+&prologue=90&epilogue=90&spliceSites=dm&hideInserts&showCoords&rfc=start&footer=FBtr0085793	http://broadinstitute.org/compbio1/cav.php?alnset=AgamP3&interval=chr3R:30875647-30875787&strand=+&prologue=90&epilogue=90&spliceSites=AgamP&hideInserts&showCoords&rfc=start&footer=AGAP009291-RA
FBtr0085821	FBgn0039862	kek6-RA	D. melanogaster	dm3	dmel_r5.57	chr3R:27487332-27487352	+	7	TAG-T	TAG	Preliminary							EOG76XHG6	AGAP000446		AGAP000446-RA	RT		Yes	Ancient	Unbiased	No	FBtr0085821	http://broadinstitute.org/compbio1/cav.php?alnset=dm3&interval=chr3R:27487332-27487352&strand=+&prologue=90&epilogue=90&spliceSites=dm&hideInserts&showCoords&rfc=start&footer=FBtr0085821	http://broadinstitute.org/compbio1/cav.php?alnset=AgamP3&interval=chrX:7843486-7843671&strand=+&prologue=90&epilogue=90&spliceSites=AgamP&hideInserts&showCoords&rfc=start&footer=AGAP000446-RA
FBtr0085857	FBgn0039876	CG2126-RA	D. melanogaster	dm3	dmel_r5.57	chr3R:27601001-27601072	-	24	TGA-T	TGA	Preliminary							EOG7SVBC7	AGAP001461		AGAP001461-RA	Non-RT		No	Comparison	Unbiased		FBtr0085857	http://broadinstitute.org/compbio1/cav.php?alnset=dm3&interval=chr3R:27601001-27601072&strand=-&prologue=90&epilogue=90&spliceSites=dm&hideInserts&showCoords&rfc=start&footer=FBtr0085857	http://broadinstitute.org/compbio1/cav.php?alnset=AgamP3&interval=chr2R:5292859-5292900&strand=-&prologue=90&epilogue=90&spliceSites=AgamP&hideInserts&showCoords&rfc=start&footer=AGAP001461-RA
FBtr0086111	FBgn0000054	Adf1-RA	D. melanogaster	dm3	dmel_r5.57	chr2R:2554883-2554945	+	21	TAA-C	TAA	Preliminary							EOG78T219						No	Comparison	Unbiased		FBtr0086111	http://broadinstitute.org/compbio1/cav.php?alnset=dm3&interval=chr2R:2554883-2554945&strand=+&prologue=90&epilogue=90&spliceSites=dm&hideInserts&showCoords&rfc=start&footer=FBtr0086111
FBtr0086450	FBgn0260934	par-1-RA	D. melanogaster	dm3	dmel_r5.57	chr2R:15370913-15371608	+	232	TGA-C	TGA	Preliminary							EOG7B0GW5	AGAP012064					No	Comparison	Unbiased		FBtr0086450	http://broadinstitute.org/compbio1/cav.php?alnset=dm3&interval=chr2R:15370761-15370791+chr2R:15370854-15371608&strand=+&startTrPos=91&prologue=90&epilogue=90&spliceSites=dm&hideInserts&showCoords&rfc=start&footer=FBtr0086450
FBtr0086483	FBgn0015949	hrg-RA	D. melanogaster	dm3	dmel_r5.57	chr2R:15552167-15552171+chr2R:15553030-15553528	-	168	TGA-C	TGA	Preliminary							EOG74JMR7	AGAP013207		AGAP013207-RA	Ambiguous		No		Unbiased		FBtr0086483	http://broadinstitute.org/compbio1/cav.php?alnset=dm3&interval=chr2R:15552167-15552171+chr2R:15553030-15553528&strand=-&prologue=90&epilogue=90&spliceSites=dm&hideInserts&showCoords&rfc=start&footer=FBtr0086483	http://broadinstitute.org/compbio1/cav.php?alnset=AgamP3&interval=chr2R:36914532-36914693&strand=+&prologue=90&epilogue=90&spliceSites=AgamP&hideInserts&showCoords&rfc=start&footer=AGAP013207-RA
FBtr0086512	FBgn0003254	rib-RA	D. melanogaster	dm3	dmel_r5.57	chr2R:15167620-15167676	+	19	TGA-T	TGA	Preliminary							EOG7WB3B3	AGAP011902		AGAP011902-RA	Non-RT		No	Comparison	Unbiased		FBtr0086512	http://broadinstitute.org/compbio1/cav.php?alnset=dm3&interval=chr2R:15167620-15167676&strand=+&prologue=90&epilogue=90&spliceSites=dm&hideInserts&showCoords&rfc=start&footer=FBtr0086512	http://broadinstitute.org/compbio1/cav.php?alnset=AgamP3&interval=chr3L:34809069-34809125&strand=+&prologue=90&epilogue=90&spliceSites=AgamP&hideInserts&showCoords&rfc=start&footer=AGAP011902-RA
FBtr0086577	FBgn0004168	5-HT1A-RB	D. melanogaster	dm3	dmel_r5.57	chr2R:15006966-15006988+chr2R:15008029-15008041	+	12	TAG-A	TAG								EOG7GV4KW	AGAP007136		AGAP007136-RA	Non-RT		No	Comparison	Unbiased	Yes		http://broadinstitute.org/compbio1/cav.php?alnset=dm3&interval=chr2R:15006966-15006988+chr2R:15008029-15008041&strand=+&prologue=90&epilogue=90&spliceSites=dm&hideInserts&showCoords&rfc=start&footer=FBtr0086577	http://broadinstitute.org/compbio1/cav.php?alnset=AgamP3&interval=chr2L:43461969-43461977&strand=+&prologue=90&epilogue=90&spliceSites=AgamP&hideInserts&showCoords&rfc=start&footer=AGAP007136-RA
FBtr0086599	FBgn0263116	5-HT1B-RA	D. melanogaster	dm3	dmel_r5.57	chr2R:14911054-14911089	-	12	TGA-T	TGA	Preliminary							EOG7GV4KW	AGAP007136		AGAP007136-RA	Non-RT		No	Comparison	Unbiased		FBtr0086599	http://broadinstitute.org/compbio1/cav.php?alnset=dm3&interval=chr2R:14911054-14911089&strand=-&prologue=90&epilogue=90&spliceSites=dm&hideInserts&showCoords&rfc=start&footer=FBtr0086599	http://broadinstitute.org/compbio1/cav.php?alnset=AgamP3&interval=chr2L:43461969-43461977&strand=+&prologue=90&epilogue=90&spliceSites=AgamP&hideInserts&showCoords&rfc=start&footer=AGAP007136-RA
FBtr0086628	FBgn0034400	CG15099-RA	D. melanogaster	dm3	dmel_r5.57	chr2R:14724600-14724851	-	84	TGA-A	TGA	Preliminary							EOG71GN9V	AGAP007605		AGAP007605-RA	Ambiguous		No		Unbiased		FBtr0086628	http://broadinstitute.org/compbio1/cav.php?alnset=dm3&interval=chr2R:14724600-14724851&strand=-&prologue=90&epilogue=90&spliceSites=dm&hideInserts&showCoords&rfc=start&footer=FBtr0086628	http://broadinstitute.org/compbio1/cav.php?alnset=AgamP3&interval=chr2L:48172656-48172658&strand=+&prologue=90&epilogue=90&spliceSites=AgamP&hideInserts&showCoords&rfc=start&footer=AGAP007605-RA
FBtr0086630	FBgn0034396	CG15097-RA	D. melanogaster	dm3	dmel_r5.57	chr2R:14710114-14710464	-	117	TGA-C	TGA	Preliminary	Double	9					EOG7SRG3N	AGAP009641		AGAP009641-RA	Ambiguous		No		Unbiased		FBtr0086630	http://broadinstitute.org/compbio1/cav.php?alnset=dm3&interval=chr2R:14710087-14710464&strand=-&prologue=90&epilogue=90&spliceSites=dm&hideInserts&showCoords&rfc=start&footer=FBtr0086630	http://broadinstitute.org/compbio1/cav.php?alnset=AgamP3&interval=chr3R:37481186-37481308&strand=+&prologue=90&epilogue=90&spliceSites=AgamP&hideInserts&showCoords&rfc=start&footer=AGAP009641-RA
FBtr0086732	FBgn0034300	CG5098-RA	D. melanogaster	dm3	dmel_r5.57	chr2R:13987714-13987758	+	15	TGA-G	TGA	Preliminary							EOG7GR8BR	AGAP005259		AGAP005259-RA	Non-RT		No	Comparison	Unbiased		FBtr0086732	http://broadinstitute.org/compbio1/cav.php?alnset=dm3&interval=chr2R:13987714-13987758&strand=+&prologue=90&epilogue=90&spliceSites=dm&hideInserts&showCoords&rfc=start&footer=FBtr0086732	http://broadinstitute.org/compbio1/cav.php?alnset=AgamP3&interval=chr2L:13342937-13342957&strand=-&prologue=90&epilogue=90&spliceSites=AgamP&hideInserts&showCoords&rfc=start&footer=AGAP005259-RA
FBtr0086780	FBgn0034304	CG5742-RA	D. melanogaster	dm3	dmel_r5.57	chr2R:14037055-14037180	-	42	TGA-C	TGA	Preliminary							EOG7F2G99	AGAP009954		AGAP009954-RA	Non-RT		No	Comparison	Unbiased		FBtr0086780	http://broadinstitute.org/compbio1/cav.php?alnset=dm3&interval=chr2R:14037055-14037180&strand=-&prologue=90&epilogue=90&spliceSites=dm&hideInserts&showCoords&rfc=start&footer=FBtr0086780	http://broadinstitute.org/compbio1/cav.php?alnset=AgamP3&interval=chr3R:46301701-46301774+chr3R:46302199-46302427&strand=+&startTrPos=91&prologue=90&epilogue=90&spliceSites=AgamP&hideInserts&showCoords&rfc=start&footer=AGAP009954-RA
FBtr0086916	FBgn0034215	Mtap-RA	D. melanogaster	dm3	dmel_r5.57	chr2R:13316547-13316759	+	71	TGA-C	TGA	Preliminary							EOG78134D	AGAP005129					No	Comparison	Unbiased		FBtr0086916	http://broadinstitute.org/compbio1/cav.php?alnset=dm3&interval=chr2R:13316398-13316448+chr2R:13316508-13316759&strand=+&startTrPos=91&prologue=90&epilogue=90&spliceSites=dm&hideInserts&showCoords&rfc=start&footer=FBtr0086916
FBtr0087079	FBgn0267002	unc-104-RD	D. melanogaster	dm3	dmel_r5.57	chr2R:12640910-12640945	-	12	TGA-G	TGA	Preliminary							EOG77MM4N	AGAP010519					No	Comparison	Unbiased		FBtr0087079	http://broadinstitute.org/compbio1/cav.php?alnset=dm3&interval=chr2R:12640910-12640945&strand=-&prologue=90&epilogue=90&spliceSites=dm&hideInserts&showCoords&rfc=start&footer=FBtr0087079
FBtr0087125	FBgn0034136	DAT-RA	D. melanogaster	dm3	dmel_r5.57	chr2R:12446854-12446892	-	13	TGA-G	TGA	Preliminary							EOG7G51XB	AGAP007367		AGAP007367-RA	RT		Yes	Ancient	Unbiased	No	FBtr0087125	http://broadinstitute.org/compbio1/cav.php?alnset=dm3&interval=chr2R:12446854-12446892&strand=-&prologue=90&epilogue=90&spliceSites=dm&hideInserts&showCoords&rfc=start&footer=FBtr0087125	http://broadinstitute.org/compbio1/cav.php?alnset=AgamP3&interval=chr2L:46108937-46108984&strand=+&prologue=90&epilogue=90&spliceSites=AgamP&hideInserts&showCoords&rfc=start&footer=AGAP007367-RA
FBtr0087141	FBgn0034110	Atg9-RA	D. melanogaster	dm3	dmel_r5.57	chr2R:12184564-12184584	+	7	TAG-C	TAG	Preliminary							EOG7FC30R	AGAP001762		AGAP001762-RA	RT		Yes	Ancient	Unbiased	No	FBtr0087141	http://broadinstitute.org/compbio1/cav.php?alnset=dm3&interval=chr2R:12184564-12184584&strand=+&prologue=90&epilogue=90&spliceSites=dm&hideInserts&showCoords&rfc=start&footer=FBtr0087141	http://broadinstitute.org/compbio1/cav.php?alnset=AgamP3&interval=chr2R:9493076-9493096&strand=+&prologue=90&epilogue=90&spliceSites=AgamP&hideInserts&showCoords&rfc=start&footer=AGAP001762-RA
FBtr0087357	FBgn0019968	Khc-73-RA	D. melanogaster	dm3	dmel_r5.57	chr2R:11406083-11406256	-	58	TGA-T	TGA	Preliminary							EOG72RZF0	AGAP007592					No	Comparison	Unbiased		FBtr0087356	http://broadinstitute.org/compbio1/cav.php?alnset=dm3&interval=chr2R:11406083-11406336+chr2R:11406399-11406408&strand=-&startTrPos=91&prologue=90&epilogue=90&spliceSites=dm&hideInserts&showCoords&rfc=start&footer=FBtr0087357
FBtr0087402	FBgn0033998	row-RA	D. melanogaster	dm3	dmel_r5.57	chr2R:11094395-11094454	-	20	TGA-T	TGA	Preliminary							EOG7C8T06	AGAP001141		AGAP001141-RB	Non-RT		No	Comparison	Unbiased		FBtr0087402	http://broadinstitute.org/compbio1/cav.php?alnset=dm3&interval=chr2R:11094395-11094454&strand=-&prologue=90&epilogue=90&spliceSites=dm&hideInserts&showCoords&rfc=start&footer=FBtr0087402	http://broadinstitute.org/compbio1/cav.php?alnset=AgamP3&interval=chr2R:587706-587714&strand=+&prologue=90&epilogue=90&spliceSites=AgamP&hideInserts&showCoords&rfc=start&footer=AGAP001141-RB
FBtr0087462	FBgn0033971	CG10209-RA	D. melanogaster	dm3	dmel_r5.57	chr2R:10733836-10733922	-	29	TGA-G	TGA	Preliminary							EOG7FC317						No	Comparison	Unbiased		FBtr0087462	http://broadinstitute.org/compbio1/cav.php?alnset=dm3&interval=chr2R:10733836-10733922&strand=-&prologue=90&epilogue=90&spliceSites=dm&hideInserts&showCoords&rfc=start&footer=FBtr0087462
FBtr0087468	FBgn0020767	Spred-RA	D. melanogaster	dm3	dmel_r5.57	chr2R:10649265-10649543	-	93	TGA-C	TGA	Preliminary							EOG7XQ8P4	AGAP012085		AGAP012085-RA	RT		No		Unbiased	No	FBtr0087468	http://broadinstitute.org/compbio1/cav.php?alnset=dm3&interval=chr2R:10649265-10649543&strand=-&prologue=90&epilogue=90&spliceSites=dm&hideInserts&showCoords&rfc=start&footer=FBtr0087468	http://broadinstitute.org/compbio1/cav.php?alnset=AgamP3&interval=chr3L:37482772-37482900&strand=-&prologue=90&epilogue=90&spliceSites=AgamP&hideInserts&showCoords&rfc=start&footer=AGAP012085-RA
FBtr0087603	FBgn0020620	RN-tre-RC	D. melanogaster	dm3	dmel_r5.57	chr2R:9873102-9873284	-	61	TGA-C	TGA	Preliminary							EOG7X6XG9	AGAP003818					No	Comparison	Unbiased		FBtr0087603	http://broadinstitute.org/compbio1/cav.php?alnset=dm3&interval=chr2R:9873102-9873351+chr2R:9873495-9873517&strand=-&startTrPos=91&prologue=90&epilogue=90&spliceSites=dm&hideInserts&showCoords&rfc=start&footer=FBtr0087603
FBtr0087678	FBgn0027581	CG6191-RA	D. melanogaster	dm3	dmel_r5.57	chr2R:9468409-9468495	-	29	TAG-G	TAG	Preliminary						RNA Structure	EOG796J08	AGAP010843		AGAP010843-RA	Non-RT		No	Comparison	Unbiased		FBtr0087678	http://broadinstitute.org/compbio1/cav.php?alnset=dm3&interval=chr2R:9468409-9468495&strand=-&prologue=90&epilogue=90&spliceSites=dm&hideInserts&showCoords&rfc=start&footer=FBtr0087678	http://broadinstitute.org/compbio1/cav.php?alnset=AgamP3&interval=chr3L:11874924-11875034&strand=-&prologue=90&epilogue=90&spliceSites=AgamP&hideInserts&showCoords&rfc=start&footer=AGAP010843-RA
FBtr0087755	FBgn0052843	Dh31-R-RA	D. melanogaster	dm3	dmel_r5.57	chr2R:9156071-9156553	-	161	TGA-C	TGA	Preliminary							EOG7P388H	AGAP009770					No	Comparison	Unbiased		FBtr0087755	http://broadinstitute.org/compbio1/cav.php?alnset=dm3&interval=chr2R:9156071-9156598+chr2R:9156897-9156941&strand=-&startTrPos=91&prologue=90&epilogue=90&spliceSites=dm&hideInserts&showCoords&rfc=start&footer=FBtr0087755
FBtr0087793	FBgn0265623	Su(z)2-RA	D. melanogaster	dm3	dmel_r5.57	chr2R:8891882-8891888+chr2R:8893270-8893346	+	28	TAG-T	TAG	Preliminary							EOG7FC30M						No	Comparison	Unbiased		FBtr0087793	http://broadinstitute.org/compbio1/cav.php?alnset=dm3&interval=chr2R:8891882-8891888+chr2R:8893270-8893346&strand=+&prologue=90&epilogue=90&spliceSites=dm&hideInserts&showCoords&rfc=start&footer=FBtr0087793
FBtr0087978	FBgn0024732	Drep-1-RA	D. melanogaster	dm3	dmel_r5.57	chr2R:7936671-7936697	+	9	TGA-C	TGA	Preliminary							EOG7Z6MWK						No	Comparison	Unbiased		FBtr0087978	http://broadinstitute.org/compbio1/cav.php?alnset=dm3&interval=chr2R:7936671-7936697&strand=+&prologue=90&epilogue=90&spliceSites=dm&hideInserts&showCoords&rfc=start&footer=FBtr0087978
FBtr0088088	FBgn0033639	CG9003-RA	D. melanogaster	dm3	dmel_r5.57	chr2R:7530640-7530693	-	18	TGA-G	TGA	Preliminary	Double	42					EOG7QS2B7	AGAP007807		AGAP007807-RA	RT		Yes	Ancient	Unbiased	No	FBtr0088088	http://broadinstitute.org/compbio1/cav.php?alnset=dm3&interval=chr2R:7530514-7530693&strand=-&prologue=90&epilogue=90&spliceSites=dm&hideInserts&showCoords&rfc=start&footer=FBtr0088088	http://broadinstitute.org/compbio1/cav.php?alnset=AgamP3&interval=chr3R:1276294-1276347&strand=+&prologue=90&epilogue=90&spliceSites=AgamP&hideInserts&showCoords&rfc=start&footer=AGAP007807-RA
FBtr0088098	FBgn0003396	shn-RA	D. melanogaster	dm3	dmel_r5.57	chr2R:7103720-7103749	+	10	TGA-C	TGA	Preliminary							EOG7Q03DC	AGAP007640		AGAP007640-RA	Non-RT		No	Comparison	Unbiased		FBtr0088098	http://broadinstitute.org/compbio1/cav.php?alnset=dm3&interval=chr2R:7103720-7103749&strand=+&prologue=90&epilogue=90&spliceSites=dm&hideInserts&showCoords&rfc=start&footer=FBtr0088098	http://broadinstitute.org/compbio1/cav.php?alnset=AgamP3&interval=chr2L:48589293-48589322&strand=+&prologue=90&epilogue=90&spliceSites=AgamP&hideInserts&showCoords&rfc=start&footer=AGAP007640-RA
FBtr0088139	FBgn0000581	E(Pc)-RA	D. melanogaster	dm3	dmel_r5.57	chr2R:7349319-7349348	+	10	TGA-G	TGA	Preliminary	Double	64					EOG7JXDMK	AGAP008026		AGAP008026-RA	Ambiguous		No		Unbiased		FBtr0088139	http://broadinstitute.org/compbio1/cav.php?alnset=dm3&interval=chr2R:7349319-7349540&strand=+&prologue=90&epilogue=90&spliceSites=dm&hideInserts&showCoords&rfc=start&footer=FBtr0088139	http://broadinstitute.org/compbio1/cav.php?alnset=AgamP3&interval=chr3R:4499148-4499174&strand=-&prologue=90&epilogue=90&spliceSites=AgamP&hideInserts&showCoords&rfc=start&footer=AGAP008026-RA
FBtr0088214	FBgn0024836	stan-RA	D. melanogaster	dm3	dmel_r5.57	chr2R:6607339-6607545	+	69	TGA-C	TGA	Preliminary							EOG72RZDZ	AGAP004850					No	Comparison	Unbiased		FBtr0088214	http://broadinstitute.org/compbio1/cav.php?alnset=dm3&interval=chr2R:6604851-6604906+chr2R:6607305-6607545&strand=+&startTrPos=91&prologue=90&epilogue=90&spliceSites=dm&hideInserts&showCoords&rfc=start&footer=FBtr0088214
FBtr0088262	FBgn0262114	RanBPM-RC	D. melanogaster	dm3	dmel_r5.57	chr2R:6322728-6323228	+	167	TGA-C	TGA	Preliminary							EOG7SC04Z	AGAP005063		AGAP005063-RA	RT		Yes	Ancient	Unbiased	No	FBtr0088262	http://broadinstitute.org/compbio1/cav.php?alnset=dm3&interval=chr2R:6322728-6323228&strand=+&prologue=90&epilogue=90&spliceSites=dm&hideInserts&showCoords&rfc=start&footer=FBtr0088262	http://broadinstitute.org/compbio1/cav.php?alnset=AgamP3&interval=chr2L:9167112-9167153&strand=-&prologue=90&epilogue=90&spliceSites=AgamP&hideInserts&showCoords&rfc=start&footer=AGAP005063-RA
FBtr0088275	FBgn0263102	psq-RB	D. melanogaster	dm3	dmel_r5.57	chr2R:6502347-6502586	+	80	TGA-G	TGA	Preliminary							EOG7M6QQN						No	Comparison	Unbiased		FBtr0088275	http://broadinstitute.org/compbio1/cav.php?alnset=dm3&interval=chr2R:6502347-6502586&strand=+&prologue=90&epilogue=90&spliceSites=dm&hideInserts&showCoords&rfc=start&footer=FBtr0088275
FBtr0088368	FBgn0000448	Hr46-RA	D. melanogaster	dm3	dmel_r5.57	chr2R:6095387-6095512	-	42	TAA-C	TAA	Preliminary							EOG7XT4WW	AGAP009002		AGAP009002-RD	Ambiguous		No		Unbiased		FBtr0088368	http://broadinstitute.org/compbio1/cav.php?alnset=dm3&interval=chr2R:6095387-6095512&strand=-&prologue=90&epilogue=90&spliceSites=dm&hideInserts&showCoords&rfc=start&footer=FBtr0088368	http://broadinstitute.org/compbio1/cav.php?alnset=AgamP3&interval=chr3R:23136731-23137117&strand=+&prologue=90&epilogue=90&spliceSites=AgamP&hideInserts&showCoords&rfc=start&footer=AGAP009002-RD
FBtr0088410	FBgn0001291	Jra-RB	D. melanogaster	dm3	dmel_r5.57	chr2R:5985642-5985890	+	83	TAA-C	TAA,TAG	Preliminary							EOG7TFJSV	AGAP006386		AGAP006386-RB	Non-RT		No	Comparison	Unbiased		FBtr0088410	http://broadinstitute.org/compbio1/cav.php?alnset=dm3&interval=chr2R:5985642-5985890&strand=+&prologue=90&epilogue=90&spliceSites=dm&hideInserts&showCoords&rfc=start&footer=FBtr0088410	http://broadinstitute.org/compbio1/cav.php?alnset=AgamP3&interval=chr2L:31038778-31038927&strand=+&prologue=90&epilogue=90&spliceSites=AgamP&hideInserts&showCoords&rfc=start&footer=AGAP006386-RB
FBtr0088566	FBgn0015838	Vang-RA	D. melanogaster	dm3	dmel_r5.57	chr2R:4992894-4992974	+	27	TGA-C	TGA	Preliminary							EOG7K4538	AGAP012288		AGAP012288-RA	RT		Yes	Ancient	Unbiased	No	FBtr0088566	http://broadinstitute.org/compbio1/cav.php?alnset=dm3&interval=chr2R:4992894-4992974&strand=+&prologue=90&epilogue=90&spliceSites=dm&hideInserts&showCoords&rfc=start&footer=FBtr0088566	http://broadinstitute.org/compbio1/cav.php?alnset=AgamP3&interval=chr3L:39796269-39796412&strand=-&prologue=90&epilogue=90&spliceSites=AgamP&hideInserts&showCoords&rfc=start&footer=AGAP012288-RA
FBtr0088686	FBgn0033337	CG8272-RA	D. melanogaster	dm3	dmel_r5.57	chr2R:4776479-4776541	-	21	TGA-T	TGA	Preliminary							EOG71GNBB						No	Comparison	Unbiased		FBtr0088686	http://broadinstitute.org/compbio1/cav.php?alnset=dm3&interval=chr2R:4776479-4776541&strand=-&prologue=90&epilogue=90&spliceSites=dm&hideInserts&showCoords&rfc=start&footer=FBtr0088686
FBtr0088756	FBgn0050361	mtt-RC	D. melanogaster	dm3	dmel_r5.57	chr2R:4362749-4362919	-	57	TAG-C	TAA,TAG	Preliminary							EOG7WMQ1F	AGAP005034					No	Comparison	Unbiased		FBtr0088756	http://broadinstitute.org/compbio1/cav.php?alnset=dm3&interval=chr2R:4362749-4362919&strand=-&prologue=90&epilogue=90&spliceSites=dm&hideInserts&showCoords&rfc=start&footer=FBtr0088756
FBtr0088776	FBgn0020279	lig-RC	D. melanogaster	dm3	dmel_r5.57	chr2R:3965335-3965802	+	156	TAG-C	TAG	Preliminary							EOG7RG50M	AGAP004817		AGAP004817-RA	Non-RT		No	Comparison	Unbiased		FBtr0088776	http://broadinstitute.org/compbio1/cav.php?alnset=dm3&interval=chr2R:3965335-3965802&strand=+&prologue=90&epilogue=90&spliceSites=dm&hideInserts&showCoords&rfc=start&footer=FBtr0088776	http://broadinstitute.org/compbio1/cav.php?alnset=AgamP3&interval=chr2L:3844370-3844468&strand=-&prologue=90&epilogue=90&spliceSites=AgamP&hideInserts&showCoords&rfc=start&footer=AGAP004817-RA
FBtr0088865	FBgn0025360	Optix-RA	D. melanogaster	dm3	dmel_r5.57	chr2R:3929506-3929520	+	5	TGA-T	TGA	Preliminary							EOG722VS3	AGAP003871		AGAP003871-RC	Non-RT		No	Comparison	Unbiased		FBtr0088865	http://broadinstitute.org/compbio1/cav.php?alnset=dm3&interval=chr2R:3929506-3929520&strand=+&prologue=90&epilogue=90&spliceSites=dm&hideInserts&showCoords&rfc=start&footer=FBtr0088865	http://broadinstitute.org/compbio1/cav.php?alnset=AgamP3&interval=chr2R:44790059-44790061&strand=+&prologue=90&epilogue=90&spliceSites=AgamP&hideInserts&showCoords&rfc=start&footer=AGAP003871-RC
FBtr0089288	FBgn0016930	Dyrk2-RA	D. melanogaster	dm3	dmel_r5.57	chr2L:14186066-14186137	-	24	TGA-C	TGA	Preliminary							EOG7ZDCBP	AGAP007847		AGAP007847-RA	RT		Yes	Ancient	Unbiased	No	FBtr0089288	http://broadinstitute.org/compbio1/cav.php?alnset=dm3&interval=chr2L:14186066-14186137&strand=-&prologue=90&epilogue=90&spliceSites=dm&hideInserts&showCoords&rfc=start&footer=FBtr0089288	http://broadinstitute.org/compbio1/cav.php?alnset=AgamP3&interval=chr3R:1975559-1975612&strand=-&prologue=90&epilogue=90&spliceSites=AgamP&hideInserts&showCoords&rfc=start&footer=AGAP007847-RA
FBtr0089387	FBgn0036789	AstC-R2-RB	D. melanogaster	dm3	dmel_r5.57	chr3L:18479775-18479828	-	18	TAA-G	TAA	Preliminary	Double	26					EOG7R2P2D	AGAP010486		AGAP010486-RA	Non-RT		No	Comparison	Unbiased		FBtr0089387	http://broadinstitute.org/compbio1/cav.php?alnset=dm3&interval=chr3L:18479697-18479828&strand=-&prologue=90&epilogue=90&spliceSites=dm&hideInserts&showCoords&rfc=start&footer=FBtr0089387	http://broadinstitute.org/compbio1/cav.php?alnset=AgamP3&interval=chr3L:4862783-4862812&strand=-&prologue=90&epilogue=90&spliceSites=AgamP&hideInserts&showCoords&rfc=start&footer=AGAP010486-RA
FBtr0089389	FBgn0020912	Ptx1-RA	D. melanogaster	dm3	dmel_r5.57	chr3R:26755460-26755762	+	101	TGA-G	TGA	Preliminary							EOG7XT4X9	AGAP000190		AGAP000190-RA	RT		Yes	Ancient	Unbiased	No	FBtr0089389	http://broadinstitute.org/compbio1/cav.php?alnset=dm3&interval=chr3R:26755460-26755762&strand=+&prologue=90&epilogue=90&spliceSites=dm&hideInserts&showCoords&rfc=start&footer=FBtr0089389	http://broadinstitute.org/compbio1/cav.php?alnset=AgamP3&interval=chrX:3158052-3158675&strand=+&prologue=90&epilogue=90&spliceSites=AgamP&hideInserts&showCoords&rfc=start&footer=AGAP000190-RA
FBtr0089477	FBgn0004575	Syn-RA	D. melanogaster	dm3	dmel_r5.57	chr3R:6043447-6044413+chr3R:6045501-6045865	+	444	TAG-G	TAG	Preliminary							EOG7WB3B2	AGAP003318		AGAP003318-RA	RT		Yes	Ancient	Unbiased	No	FBtr0089477	http://broadinstitute.org/compbio1/cav.php?alnset=dm3&interval=chr3R:6043447-6044413+chr3R:6045501-6045865&strand=+&prologue=90&epilogue=90&spliceSites=dm&hideInserts&showCoords&rfc=start&footer=FBtr0089477	http://broadinstitute.org/compbio1/cav.php?alnset=AgamP3&interval=chr2R:35928047-35928355&strand=+&prologue=90&epilogue=90&spliceSites=AgamP&hideInserts&showCoords&rfc=start&footer=AGAP003318-RA
FBtr0089521	FBgn0011672	Mvl-RB	D. melanogaster	dm3	dmel_r5.57	chr3R:16877781-16877909	-	43	TAG-C	TAG	Preliminary							EOG76MWRM	AGAP012464					No	Comparison	Unbiased		FBtr0089521	http://broadinstitute.org/compbio1/cav.php?alnset=dm3&interval=chr3R:16877781-16877964+chr3R:16881067-16881101&strand=-&startTrPos=91&prologue=90&epilogue=90&spliceSites=dm&hideInserts&showCoords&rfc=start&footer=FBtr0089521
FBtr0089796	FBgn0052206	CG32206-RB	D. melanogaster	dm3	dmel_r5.57	chr3L:19336317-19336370	-	18	TGA-C	TGA	Preliminary						RNA Structure	EOG7V1S6J	AGAP006059		AGAP006059-RA	RT		Yes	Ancient	Unbiased	No	FBtr0089796	http://broadinstitute.org/compbio1/cav.php?alnset=dm3&interval=chr3L:19336317-19336370&strand=-&prologue=90&epilogue=90&spliceSites=dm&hideInserts&showCoords&rfc=start&footer=FBtr0089796	http://broadinstitute.org/compbio1/cav.php?alnset=AgamP3&interval=chr2L:25801704-25801799&strand=-&prologue=90&epilogue=90&spliceSites=AgamP&hideInserts&showCoords&rfc=start&footer=AGAP006059-RA
FBtr0089815	FBgn0023531	CG32809-RD	D. melanogaster	dm3	dmel_r5.57	chrX:1569869-1569913	-	15	TAA-C	TAA	Preliminary							EOG7GV4KQ	AGAP005037		AGAP005037-RB	Non-RT		No	Comparison	Unbiased		FBtr0089815	http://broadinstitute.org/compbio1/cav.php?alnset=dm3&interval=chrX:1569869-1569913&strand=-&prologue=90&epilogue=90&spliceSites=dm&hideInserts&showCoords&rfc=start&footer=FBtr0089815	http://broadinstitute.org/compbio1/cav.php?alnset=AgamP3&interval=chr2L:8668363-8668401&strand=-&prologue=90&epilogue=90&spliceSites=AgamP&hideInserts&showCoords&rfc=start&footer=AGAP005037-RB
FBtr0091683	FBgn0052831	CG33695-RF	D. melanogaster	dm3	dmel_r5.57	chr2L:11279464-11279502	+	13	TGA-G	TGA								EOG77TBNX	AGAP009888		AGAP009888-RA	RT		Yes	Ancient	Unbiased	Yes		http://broadinstitute.org/compbio1/cav.php?alnset=dm3&interval=chr2L:11279464-11279502&strand=+&prologue=90&epilogue=90&spliceSites=dm&hideInserts&showCoords&rfc=start&footer=FBtr0091683	http://broadinstitute.org/compbio1/cav.php?alnset=AgamP3&interval=chr3R:44753879-44753917&strand=+&prologue=90&epilogue=90&spliceSites=AgamP&hideInserts&showCoords&rfc=start&footer=AGAP009888-RA
FBtr0100019	FBgn0038063	Octbeta2R-RA	D. melanogaster	dm3	dmel_r5.57	chr3R:8378366-8378647	-	94	TAA-T	TAA	Preliminary							EOG7VTR4J	AGAP002886		AGAP002886-RA	RT		Yes	Ancient	Unbiased	No	FBtr0100019	http://broadinstitute.org/compbio1/cav.php?alnset=dm3&interval=chr3R:8378366-8378647&strand=-&prologue=90&epilogue=90&spliceSites=dm&hideInserts&showCoords&rfc=start&footer=FBtr0100019	http://broadinstitute.org/compbio1/cav.php?alnset=AgamP3&interval=chr2R:28811748-28811801&strand=+&prologue=90&epilogue=90&spliceSites=AgamP&hideInserts&showCoords&rfc=start&footer=AGAP002886-RA
FBtr0100025	FBgn0250851	CG33981-RA	D. melanogaster	dm3	dmel_r5.57	chr2R:13668605-13668700	-	32	TAA-C	TAA	Preliminary							EOG7KHN3H						No	Comparison	Unbiased		FBtr0100025	http://broadinstitute.org/compbio1/cav.php?alnset=dm3&interval=chr2R:13668605-13668784+chr2R:13668846-13668851&strand=-&startTrPos=91&prologue=90&epilogue=90&spliceSites=dm&hideInserts&showCoords&rfc=start&footer=FBtr0100025
FBtr0100113	FBgn0015269	Nf1-RD	D. melanogaster	dm3	dmel_r5.57	chr3R:21820297-21820383	+	29	TGA-A	TGA	Preliminary							EOG77B0DR	AGAP003140					No	Comparison	Unbiased		FBtr0100113	http://broadinstitute.org/compbio1/cav.php?alnset=dm3&interval=chr3R:21819125-21819206+chr3R:21820289-21820383&strand=+&startTrPos=91&prologue=90&epilogue=90&spliceSites=dm&hideInserts&showCoords&rfc=start&footer=FBtr0100113
FBtr0110799	FBgn0031897	CG13784-RC	D. melanogaster	dm3	dmel_r5.57	chr2L:7206348-7208015	-	556	TAG-C	TAG	Preliminary	Double	130					EOG74RC7B	AGAP008574					No	Comparison	Unbiased		FBtr0110799	http://broadinstitute.org/compbio1/cav.php?alnset=dm3&interval=chr2L:7205958-7208099+chr2L:7208189-7208194&strand=-&startTrPos=91&prologue=90&epilogue=90&spliceSites=dm&hideInserts&showCoords&rfc=start&footer=FBtr0110799
FBtr0110905	FBgn0083971	CG34135-RB	D. melanogaster	dm3	dmel_r5.57	chr3R:4575963-4576154	-	64	TAG-C	TAG	Preliminary							EOG7X9SRF	AGAP013378		AGAP013378-RA	RT		Yes	Ancient	Unbiased	No	FBtr0110905	http://broadinstitute.org/compbio1/cav.php?alnset=dm3&interval=chr3R:4575963-4576154&strand=-&prologue=90&epilogue=90&spliceSites=dm&hideInserts&showCoords&rfc=start&footer=FBtr0110905	http://broadinstitute.org/compbio1/cav.php?alnset=AgamP3&interval=chr2R:27062311-27062358&strand=-&prologue=90&epilogue=90&spliceSites=AgamP&hideInserts&showCoords&rfc=start&footer=AGAP013378-RA
FBtr0110970	FBgn0034389	Mctp-RA	D. melanogaster	dm3	dmel_r5.57	chr2R:14661249-14661458	+	70	TAG-T	TAG	Preliminary						RNA Structure	EOG7RZH63	AGAP007646		AGAP007646-RA	RT		Yes	Ancient	Unbiased	No	FBtr0110970	http://broadinstitute.org/compbio1/cav.php?alnset=dm3&interval=chr2R:14661102-14661110+chr2R:14661168-14661458&strand=+&startTrPos=91&prologue=90&epilogue=90&spliceSites=dm&hideInserts&showCoords&rfc=start&footer=FBtr0110970	http://broadinstitute.org/compbio1/cav.php?alnset=AgamP3&interval=chr2L:48665958-48666131+chr2L:48666205-48666213&strand=-&startTrPos=91&prologue=90&epilogue=90&spliceSites=AgamP&hideInserts&showCoords&rfc=start&footer=AGAP007646-RA
FBtr0112561	FBgn0085380	CG34351-RC	D. melanogaster	dm3	dmel_r5.57	chr2L:4720454-4720474	+	7	TGA-G	TGA	Preliminary							EOG76XHH7	AGAP009306		AGAP009306-RB	Non-RT		No	Comparison	Unbiased		FBtr0112561	http://broadinstitute.org/compbio1/cav.php?alnset=dm3&interval=chr2L:4720454-4720474&strand=+&prologue=90&epilogue=90&spliceSites=dm&hideInserts&showCoords&rfc=start&footer=FBtr0112561	http://broadinstitute.org/compbio1/cav.php?alnset=AgamP3&interval=chr3R:31045917-31046006&strand=-&prologue=90&epilogue=90&spliceSites=AgamP&hideInserts&showCoords&rfc=start&footer=AGAP009306-RB
FBtr0112579	FBgn0085390	Dgk-RG	D. melanogaster	dm3	dmel_r5.57	chr2R:3724211-3724327	-	39	TGA-T	TGA	Preliminary							EOG7VJ4DC	AGAP006762		AGAP006762-RA	RT		No		Unbiased	No	FBtr0112578	http://broadinstitute.org/compbio1/cav.php?alnset=dm3&interval=chr2R:3724211-3724327&strand=-&prologue=90&epilogue=90&spliceSites=dm&hideInserts&showCoords&rfc=start&footer=FBtr0112579	http://broadinstitute.org/compbio1/cav.php?alnset=AgamP3&interval=chr2L:38011942-38011986&strand=+&prologue=90&epilogue=90&spliceSites=AgamP&hideInserts&showCoords&rfc=start&footer=AGAP006762-RA
FBtr0112596	FBgn0085400	CG34371-RA	D. melanogaster	dm3	dmel_r5.57	chr2R:19051948-19052049	-	34	TGA-G	TGA	Preliminary							EOG75BKNF	AGAP001925		AGAP001925-RA	Non-RT		No	Comparison	Unbiased		FBtr0112596	http://broadinstitute.org/compbio1/cav.php?alnset=dm3&interval=chr2R:19051948-19052049&strand=-&prologue=90&epilogue=90&spliceSites=dm&hideInserts&showCoords&rfc=start&footer=FBtr0112596	http://broadinstitute.org/compbio1/cav.php?alnset=AgamP3&interval=chr2R:12332347-12332349&strand=+&prologue=90&epilogue=90&spliceSites=AgamP&hideInserts&showCoords&rfc=start&footer=AGAP001925-RA
FBtr0112617	FBgn0085409	CG34380-RC	D. melanogaster	dm3	dmel_r5.57	chr2L:6208384-6208884	+	167	TAG-T	TAG	Preliminary							EOG7H4R9M	AGAP008742					No	Comparison	Unbiased		FBtr0112617	http://broadinstitute.org/compbio1/cav.php?alnset=dm3&interval=chr2L:6208384-6208912+chr2L:6209056-6209117&strand=+&endTrPos=501&prologue=90&epilogue=90&spliceSites=dm&hideInserts&showCoords&rfc=start&footer=FBtr0112617
FBtr0112712	FBgn0085447	sif-RF	D. melanogaster	dm3	dmel_r5.57	chr3L:5735149-5735322	+	58	TAG-C	TAG	Preliminary						RNA Structure	EOG7R8DHC	AGAP006590		AGAP006590-RA	RT		Yes	Ancient	Unbiased	No	FBtr0112712	http://broadinstitute.org/compbio1/cav.php?alnset=dm3&interval=chr3L:5735149-5735322&strand=+&prologue=90&epilogue=90&spliceSites=dm&hideInserts&showCoords&rfc=start&footer=FBtr0112712	http://broadinstitute.org/compbio1/cav.php?alnset=AgamP3&interval=chr2L:34294403-34294519&strand=-&prologue=90&epilogue=90&spliceSites=AgamP&hideInserts&showCoords&rfc=start&footer=AGAP006590-RA
FBtr0112753	FBgn0085478	CG34449-RA	D. melanogaster	dm3	dmel_r5.57	chrX:9220938-9221291	-	118	TAA-C	TAA	Preliminary							EOG7DVQTN	AGAP000567		AGAP000567-RB	Non-RT		No	Comparison	Unbiased		FBtr0112753	http://broadinstitute.org/compbio1/cav.php?alnset=dm3&interval=chrX:9220938-9221291&strand=-&prologue=90&epilogue=90&spliceSites=dm&hideInserts&showCoords&rfc=start&footer=FBtr0112753	http://broadinstitute.org/compbio1/cav.php?alnset=AgamP3&interval=chrX:10070990-10071004&strand=+&prologue=90&epilogue=90&spliceSites=AgamP&hideInserts&showCoords&rfc=start&footer=AGAP000567-RB
FBtr0112889	FBgn0016754	sba-RD	D. melanogaster	dm3	dmel_r5.57	chr3R:19720661-19720729	-	23	TGA-C	TGA	Preliminary						RNA Structure	EOG7K71B2	AGAP000707		AGAP000707-RA	Non-RT		No	Comparison	Unbiased		FBtr0112889	http://broadinstitute.org/compbio1/cav.php?alnset=dm3&interval=chr3R:19720661-19720729&strand=-&prologue=90&epilogue=90&spliceSites=dm&hideInserts&showCoords&rfc=start&footer=FBtr0112889	http://broadinstitute.org/compbio1/cav.php?alnset=AgamP3&interval=chrX:12671547-12671687&strand=+&prologue=90&epilogue=90&spliceSites=AgamP&hideInserts&showCoords&rfc=start&footer=AGAP000707-RA
FBtr0113041	FBgn0032600	CG17912-RB	D. melanogaster	dm3	dmel_r5.57	chr2L:16749428-16749607	+	60	TGA-T	TGA	Preliminary							EOG7KHN2W	AGAP010143					No	Comparison	Unbiased		FBtr0113041	http://broadinstitute.org/compbio1/cav.php?alnset=dm3&interval=chr2L:16749428-16749607&strand=+&prologue=90&epilogue=90&spliceSites=dm&hideInserts&showCoords&rfc=start&footer=FBtr0113041
FBtr0113254	FBgn0038814	CG15923-RB	D. melanogaster	dm3	dmel_r5.57	chr3R:16438280-16438330	-	17	TAG-C	TAG	Preliminary							EOG7CZWNZ	AGAP002548		AGAP002548-RA	Non-RT		No	Comparison	Unbiased		FBtr0113254	http://broadinstitute.org/compbio1/cav.php?alnset=dm3&interval=chr3R:16438280-16438411+chr3R:16438468-16438476&strand=-&startTrPos=91&prologue=90&epilogue=90&spliceSites=dm&hideInserts&showCoords&rfc=start&footer=FBtr0113254	http://broadinstitute.org/compbio1/cav.php?alnset=AgamP3&interval=chr2R:22666680-22666694&strand=-&prologue=90&epilogue=90&spliceSites=AgamP&hideInserts&showCoords&rfc=start&footer=AGAP002548-RA
FBtr0113392	FBgn0051140	CG31140-RD	D. melanogaster	dm3	dmel_r5.57	chr3R:19806499-19806546	+	16	TAG-A	TAG	Preliminary							EOG7ZM3T1	AGAP004209		AGAP004209-RA	Ambiguous		No		Unbiased		FBtr0113392	http://broadinstitute.org/compbio1/cav.php?alnset=dm3&interval=chr3R:19806499-19806546&strand=+&prologue=90&epilogue=90&spliceSites=dm&hideInserts&showCoords&rfc=start&footer=FBtr0113392	http://broadinstitute.org/compbio1/cav.php?alnset=AgamP3&interval=chr2R:51900150-51900176&strand=+&prologue=90&epilogue=90&spliceSites=AgamP&hideInserts&showCoords&rfc=start&footer=AGAP004209-RA
FBtr0114466	FBgn0029837	Tsp5D-RB	D. melanogaster	dm3	dmel_r5.57	chrX:5963983-5963994	-	4	TGA-A	TGA	Preliminary							EOG78Q5SS	AGAP007373		AGAP007373-RA	RT		Yes	Ancient	Unbiased	No	FBtr0114466	http://broadinstitute.org/compbio1/cav.php?alnset=dm3&interval=chrX:5963983-5963994&strand=-&prologue=90&epilogue=90&spliceSites=dm&hideInserts&showCoords&rfc=start&footer=FBtr0114466	http://broadinstitute.org/compbio1/cav.php?alnset=AgamP3&interval=chr2L:46136701-46136712&strand=-&prologue=90&epilogue=90&spliceSites=AgamP&hideInserts&showCoords&rfc=start&footer=AGAP007373-RA
FBtr0273324	FBgn0039187	CG6454-RD	D. melanogaster	dm3	dmel_r5.57	chr3R:20181501-20181524	+	8	TGA-T	TGA	Preliminary							EOG70SJNG	AGAP001475		AGAP001475-RA	Non-RT		No	Comparison	Unbiased		FBtr0273324	http://broadinstitute.org/compbio1/cav.php?alnset=dm3&interval=chr3R:20181349-20181375+chr3R:20181438-20181524&strand=+&startTrPos=91&prologue=90&epilogue=90&spliceSites=dm&hideInserts&showCoords&rfc=start&footer=FBtr0273324	http://broadinstitute.org/compbio1/cav.php?alnset=AgamP3&interval=chr2R:5377641-5377664+chr2R:5377943-5378098&strand=+&startTrPos=91&prologue=90&epilogue=90&spliceSites=AgamP&hideInserts&showCoords&rfc=start&footer=AGAP001475-RA
FBtr0273378	FBgn0263355	CG31688-RB	D. melanogaster	dm3	dmel_r5.57	chr2L:20441858-20441890	+	11	TAG-G	TAG	Preliminary						RNA Structure	EOG783ZCH	AGAP010138		AGAP010138-RA	RT		Yes	Ancient	Unbiased	No	FBtr0273378	http://broadinstitute.org/compbio1/cav.php?alnset=dm3&interval=chr2L:20441858-20441890&strand=+&prologue=90&epilogue=90&spliceSites=dm&hideInserts&showCoords&rfc=start&footer=FBtr0273378	http://broadinstitute.org/compbio1/cav.php?alnset=AgamP3&interval=chr3R:49345247-49345279&strand=+&prologue=90&epilogue=90&spliceSites=AgamP&hideInserts&showCoords&rfc=start&footer=AGAP010138-RA
FBtr0273438	FBgn0036259	CG9760-RC	D. melanogaster	dm3	dmel_r5.57	chr3L:12150939-12151058	-	40	TGA-G	TGA	Preliminary							EOG70WDX9	AGAP007547		AGAP007547-RA	Non-RT		No	Comparison	Unbiased		FBtr0273438	http://broadinstitute.org/compbio1/cav.php?alnset=dm3&interval=chr3L:12150939-12151058&strand=-&prologue=90&epilogue=90&spliceSites=dm&hideInserts&showCoords&rfc=start&footer=FBtr0273438	http://broadinstitute.org/compbio1/cav.php?alnset=AgamP3&interval=chr2L:47467353-47467388&strand=-&prologue=90&epilogue=90&spliceSites=AgamP&hideInserts&showCoords&rfc=start&footer=AGAP007547-RA
FBtr0273450	FBgn0053179	beat-IIIb-RC	D. melanogaster	dm3	dmel_r5.57	chr2L:16990474-16990503+chr2L:16991981-16992125+chr2L:16992657-16993042	+	187	TGA-C	TGA	Preliminary							EOG767DTF						No	Comparison	Unbiased		FBtr0273450	http://broadinstitute.org/compbio1/cav.php?alnset=dm3&interval=chr2L:16990474-16990503+chr2L:16991981-16992125+chr2L:16992657-16993042&strand=+&prologue=90&epilogue=90&spliceSites=dm&hideInserts&showCoords&rfc=start&footer=FBtr0273450
FBtr0290009	FBgn0264273	Sema-2b-RB	D. melanogaster	dm3	dmel_r5.57	chr2R:12316321-12316327+chr2R:12316836-12316945	+	39	TGA-C	TGA	Preliminary							EOG7MDG67						No	Comparison	Unbiased		FBtr0290009	http://broadinstitute.org/compbio1/cav.php?alnset=dm3&interval=chr2R:12316035-12316037+chr2R:12316234-12316327+chr2R:12316836-12316967+chr2R:12317084-12317151&strand=+&startTrPos=91&endTrPos=207&prologue=90&epilogue=90&spliceSites=dm&hideInserts&showCoords&rfc=start&footer=FBtr0290009
FBtr0290010	FBgn0083962	CG34126-RB	D. melanogaster	dm3	dmel_r5.57	chr2L:4991612-4991662	+	17	TAG-C	TAG	Preliminary							EOG79M0X8	AGAP008379					No	Comparison	Unbiased		FBtr0290010	http://broadinstitute.org/compbio1/cav.php?alnset=dm3&interval=chr2L:4991224-4991262+chr2L:4991561-4991662&strand=+&startTrPos=91&prologue=90&epilogue=90&spliceSites=dm&hideInserts&showCoords&rfc=start&footer=FBtr0290010
FBtr0290131	FBgn0036235	CG6938-RB	D. melanogaster	dm3	dmel_r5.57	chr3L:11983445-11983492	+	16	TGA-C	TGA	Preliminary							EOG7TXWZQ	AGAP010474		AGAP010474-RA	RT		Yes	Ancient	Unbiased	No	FBtr0290131	http://broadinstitute.org/compbio1/cav.php?alnset=dm3&interval=chr3L:11983445-11983492&strand=+&prologue=90&epilogue=90&spliceSites=dm&hideInserts&showCoords&rfc=start&footer=FBtr0290131	http://broadinstitute.org/compbio1/cav.php?alnset=AgamP3&interval=chr3L:4170963-4170968&strand=+&prologue=90&epilogue=90&spliceSites=AgamP&hideInserts&showCoords&rfc=start&footer=AGAP010474-RA
FBtr0290283	FBgn0011582	Dop1R1-RB	D. melanogaster	dm3	dmel_r5.57	chr3R:10003525-10003641	-	39	TGA-C	TGA	Preliminary	Double	25					EOG7FVF6Q	AGAP004613		AGAP004613-RA	RT		Yes	Ancient	Unbiased	No	FBtr0290283	http://broadinstitute.org/compbio1/cav.php?alnset=dm3&interval=chr3R:10003450-10003641&strand=-&prologue=90&epilogue=90&spliceSites=dm&hideInserts&showCoords&rfc=start&footer=FBtr0290283	http://broadinstitute.org/compbio1/cav.php?alnset=AgamP3&interval=chr2R:58410911-58410919&strand=-&prologue=90&epilogue=90&spliceSites=AgamP&hideInserts&showCoords&rfc=start&footer=AGAP004613-RA
FBtr0299509	FBgn0259099	DCX-EMAP-RC	D. melanogaster	dm3	dmel_r5.57	chr3L:14935279-14935404	+	42	TAG-C	TAA,TAG	Preliminary							EOG7747Z5	AGAP000502		AGAP000502-RA	RT		Yes	Ancient	Unbiased	No	FBtr0299509	http://broadinstitute.org/compbio1/cav.php?alnset=dm3&interval=chr3L:14935279-14935404&strand=+&prologue=90&epilogue=90&spliceSites=dm&hideInserts&showCoords&rfc=start&footer=FBtr0299509	http://broadinstitute.org/compbio1/cav.php?alnset=AgamP3&interval=chrX:8847274-8847777&strand=+&prologue=90&epilogue=90&spliceSites=AgamP&hideInserts&showCoords&rfc=start&footer=AGAP000502-RA
FBtr0299549	FBgn0265296	Dscam2-RH	D. melanogaster	dm3	dmel_r5.57	chr3L:7155411-7155527	-	39	TAG-G	TAG	Preliminary	Double	16					EOG7CGJFX	AGAP004902		AGAP004902-RA	Non-RT		No	Comparison	Unbiased		FBtr0299549	http://broadinstitute.org/compbio1/cav.php?alnset=dm3&interval=chr3L:7155363-7155527&strand=-&prologue=90&epilogue=90&spliceSites=dm&hideInserts&showCoords&rfc=start&footer=FBtr0299549	http://broadinstitute.org/compbio1/cav.php?alnset=AgamP3&interval=chr2L:5759971-5759973&strand=+&prologue=90&epilogue=90&spliceSites=AgamP&hideInserts&showCoords&rfc=start&footer=AGAP004902-RA
FBtr0299635	FBgn0259171	Pde9-RB	D. melanogaster	dm3	dmel_r5.57	chrX:12685497-12685787	-	97	TGA-C	TGA	Preliminary							EOG78T212	AGAP002927		AGAP002927-RA	RT		Yes	Ancient	Unbiased	No	FBtr0299635	http://broadinstitute.org/compbio1/cav.php?alnset=dm3&interval=chrX:12685497-12685787&strand=-&prologue=90&epilogue=90&spliceSites=dm&hideInserts&showCoords&rfc=start&footer=FBtr0299635	http://broadinstitute.org/compbio1/cav.php?alnset=AgamP3&interval=chr2R:29692374-29692694&strand=-&prologue=90&epilogue=90&spliceSites=AgamP&hideInserts&showCoords&rfc=start&footer=AGAP002927-RA
FBtr0299863	FBgn0259242	CG42340-RC	D. melanogaster	dm3	dmel_r5.57	chrX:6361067-6361774	-	236	TGA-C	TGA	Preliminary							EOG7MM6PR						No	Comparison	Unbiased		FBtr0299863	http://broadinstitute.org/compbio1/cav.php?alnset=dm3&interval=chrX:6361067-6361774&strand=-&prologue=90&epilogue=90&spliceSites=dm&hideInserts&showCoords&rfc=start&footer=FBtr0299863
FBtr0300106	FBgn0004102	oc-RC	D. melanogaster	dm3	dmel_r5.57	chrX:8526337-8526702	-	122	TAG-A	TAG	Preliminary							EOG7M108P						No	Comparison	Unbiased		FBtr0300106	http://broadinstitute.org/compbio1/cav.php?alnset=dm3&interval=chrX:8526337-8526702&strand=-&prologue=90&epilogue=90&spliceSites=dm&hideInserts&showCoords&rfc=start&footer=FBtr0300106
FBtr0300119	FBgn0035845	CG13675-RC	D. melanogaster	dm3	dmel_r5.57	chr3L:8153654-8154265	-	204	TGA-T	TGA	Preliminary							EOG7GFNPB	AGAP006435		AGAP006435-RA	Non-RT		No	Comparison	Unbiased		FBtr0300119	http://broadinstitute.org/compbio1/cav.php?alnset=dm3&interval=chr3L:8153654-8154265&strand=-&prologue=90&epilogue=90&spliceSites=dm&hideInserts&showCoords&rfc=start&footer=FBtr0300119	http://broadinstitute.org/compbio1/cav.php?alnset=AgamP3&interval=chr2L:31801982-31802002&strand=-&prologue=90&epilogue=90&spliceSites=AgamP&hideInserts&showCoords&rfc=start&footer=AGAP006435-RA
FBtr0300259	FBgn0000659	fkh-RB	D. melanogaster	dm3	dmel_r5.57	chr3R:24408719-24408742	-	8	TGA-C	TGA	Preliminary	Double	174					EOG7TR5HB	AGAP001671		AGAP001671-RA	RT		Yes	Ancient	Unbiased	No	FBtr0300259	http://broadinstitute.org/compbio1/cav.php?alnset=dm3&interval=chr3R:24408197-24408742&strand=-&prologue=90&epilogue=90&spliceSites=dm&hideInserts&showCoords&rfc=start&footer=FBtr0300259	http://broadinstitute.org/compbio1/cav.php?alnset=AgamP3&interval=chr2R:7740963-7740983&strand=-&prologue=90&epilogue=90&spliceSites=AgamP&hideInserts&showCoords&rfc=start&footer=AGAP001671-RA
FBtr0300330	FBgn0038237	Pde6-RB	D. melanogaster	dm3	dmel_r5.57	chr3R:10341335-10341352	-	6	TGA-C	TGA	Preliminary						RNA Structure	EOG7K9WJX	AGAP004119		AGAP004119-RA	RT		Yes	Ancient	Unbiased	No	FBtr0300330	http://broadinstitute.org/compbio1/cav.php?alnset=dm3&interval=chr3R:10341335-10341352&strand=-&prologue=90&epilogue=90&spliceSites=dm&hideInserts&showCoords&rfc=start&footer=FBtr0300330	http://broadinstitute.org/compbio1/cav.php?alnset=AgamP3&interval=chr2R:50309018-50309095&strand=+&prologue=90&epilogue=90&spliceSites=AgamP&hideInserts&showCoords&rfc=start&footer=AGAP004119-RA
FBtr0300518	FBgn0267337	rn-RE	D. melanogaster	dm3	dmel_r5.57	chr3R:3099746-3099763	-	6	TAG-C	TAG	Preliminary							EOG72K6ZB	AGAP002082		AGAP002082-RA	Ambiguous		No		Unbiased		FBtr0300518	http://broadinstitute.org/compbio1/cav.php?alnset=dm3&interval=chr3R:3099746-3099763&strand=-&prologue=90&epilogue=90&spliceSites=dm&hideInserts&showCoords&rfc=start&footer=FBtr0300518	http://broadinstitute.org/compbio1/cav.php?alnset=AgamP3&interval=chr2R:14906799-14906801&strand=-&prologue=90&epilogue=90&spliceSites=AgamP&hideInserts&showCoords&rfc=start&footer=AGAP002082-RA
FBtr0300783	FBgn0036134	fd68A-RG	D. melanogaster	dm3	dmel_r5.57	chr3L:11108143-11108184	-	14	TGA-T	TGA	Preliminary							EOG7ZM3TJ	AGAP000662					No	Comparison	Unbiased		FBtr0076224	http://broadinstitute.org/compbio1/cav.php?alnset=dm3&interval=chr3L:11108143-11108184&strand=-&prologue=90&epilogue=90&spliceSites=dm&hideInserts&showCoords&rfc=start&footer=FBtr0300783
FBtr0301016	FBgn0053203	CG33203-RD	D. melanogaster	dm3	dmel_r5.57	chr3R:24697581-24697721	-	47	TGA-C	TGA	Preliminary							EOG7M6QRC	AGAP000844		AGAP000844-RA	Ambiguous		No		Unbiased		FBtr0085348	http://broadinstitute.org/compbio1/cav.php?alnset=dm3&interval=chr3R:24697581-24697721&strand=-&prologue=90&epilogue=90&spliceSites=dm&hideInserts&showCoords&rfc=start&footer=FBtr0301016	http://broadinstitute.org/compbio1/cav.php?alnset=AgamP3&interval=chrX:15570460-15570633&strand=-&prologue=90&epilogue=90&spliceSites=AgamP&hideInserts&showCoords&rfc=start&footer=AGAP000844-RA
FBtr0301374	FBgn0028371	jbug-RF	D. melanogaster	dm3	dmel_r5.57	chr2R:18605079-18605183	-	35	TGA-G	TGA	Preliminary							EOG7HTTZT	AGAP007006		AGAP007006-RB	Non-RT		No	Comparison	Unbiased		FBtr0071917	http://broadinstitute.org/compbio1/cav.php?alnset=dm3&interval=chr2R:18605079-18605183&strand=-&prologue=90&epilogue=90&spliceSites=dm&hideInserts&showCoords&rfc=start&footer=FBtr0301374	http://broadinstitute.org/compbio1/cav.php?alnset=AgamP3&interval=chr2L:40730752-40730811&strand=-&prologue=90&epilogue=90&spliceSites=AgamP&hideInserts&showCoords&rfc=start&footer=AGAP007006-RB
FBtr0301436	FBgn0260793	2mit-RA	D. melanogaster	dm3	dmel_r5.57	chr3R:8951791-8951832	-	14	TGA-C	TGA	Preliminary							EOG7200HX						No	Comparison	Unbiased		FBtr0082714	http://broadinstitute.org/compbio1/cav.php?alnset=dm3&interval=chr3R:8951791-8951832&strand=-&prologue=90&epilogue=90&spliceSites=dm&hideInserts&showCoords&rfc=start&footer=FBtr0301436
FBtr0301547	FBgn0010575	sbb-RD	D. melanogaster	dm3	dmel_r5.57	chr2R:14167554-14167607	-	18	TGA-G	TGA	Preliminary							EOG7XDNZ4	AGAP005030		AGAP005030-RA	RT		Yes	Ancient	Unbiased	No	FBtr0086765	http://broadinstitute.org/compbio1/cav.php?alnset=dm3&interval=chr2R:14167554-14167681+chr2R:14167751-14167766&strand=-&startTrPos=91&prologue=90&epilogue=90&spliceSites=dm&hideInserts&showCoords&rfc=start&footer=FBtr0301547	http://broadinstitute.org/compbio1/cav.php?alnset=AgamP3&interval=chr2L:8587973-8588076+chr2L:8588146-8588161&strand=-&startTrPos=91&prologue=90&epilogue=90&spliceSites=AgamP&hideInserts&showCoords&rfc=start&footer=AGAP005030-RA
FBtr0301669	FBgn0000964	tj-RB	D. melanogaster	dm3	dmel_r5.57	chr2L:19466292-19466423	+	44	TGA-C	TGA	Preliminary							EOG77TBNC	AGAP010030					No	Comparison	Unbiased		FBtr0081239	http://broadinstitute.org/compbio1/cav.php?alnset=dm3&interval=chr2L:19466292-19466423&strand=+&prologue=90&epilogue=90&spliceSites=dm&hideInserts&showCoords&rfc=start&footer=FBtr0301669
FBtr0301687	FBgn0033058	CCHa2-R-RB	D. melanogaster	dm3	dmel_r5.57	chr2R:1955220-1955291	+	24	TGA-G	TGA								EOG7Q5TWK	AGAP003631		AGAP003631-RA	RT		Yes	Ancient	Unbiased	Yes		http://broadinstitute.org/compbio1/cav.php?alnset=dm3&interval=chr2R:1955220-1955291&strand=+&prologue=90&epilogue=90&spliceSites=dm&hideInserts&showCoords&rfc=start&footer=FBtr0301687	http://broadinstitute.org/compbio1/cav.php?alnset=AgamP3&interval=chr2R:40725832-40725963&strand=-&prologue=90&epilogue=90&spliceSites=AgamP&hideInserts&showCoords&rfc=start&footer=AGAP003631-RA
FBtr0301701	FBgn0024150	Ac78C-RB	D. melanogaster	dm3	dmel_r5.57	chr3L:21130180-21130206	-	9	TAG-C	TAG	Preliminary							EOG7BCZTP	AGAP002262		AGAP002262-RA	Non-RT		No	Comparison	Unbiased		FBtr0078322	http://broadinstitute.org/compbio1/cav.php?alnset=dm3&interval=chr3L:21130180-21130206&strand=-&prologue=90&epilogue=90&spliceSites=dm&hideInserts&showCoords&rfc=start&footer=FBtr0301701	http://broadinstitute.org/compbio1/cav.php?alnset=AgamP3&interval=chr2R:18298996-18299058&strand=-&prologue=90&epilogue=90&spliceSites=AgamP&hideInserts&showCoords&rfc=start&footer=AGAP002262-RA
FBtr0301748	FBgn0260970	CG42593-RA	D. melanogaster	dm3	dmel_r5.57	chrX:7846279-7846329	+	17	TGA-A	TGA	Preliminary							EOG767DSR	AGAP000384					No	Comparison	Unbiased		FBtr0273429	http://broadinstitute.org/compbio1/cav.php?alnset=dm3&interval=chrX:7846279-7846329&strand=+&prologue=90&epilogue=90&spliceSites=dm&hideInserts&showCoords&rfc=start&footer=FBtr0301748
FBtr0302696	FBgn0261553	CG42671-RB	D. melanogaster	dm3	dmel_r5.57	chr3L:11220810-11220842	+	11	TGA-C	TGA	Preliminary							EOG72K6ZK	AGAP011070					No	Comparison	Unbiased		FBtr0076166	http://broadinstitute.org/compbio1/cav.php?alnset=dm3&interval=chr3L:11219849-11219901+chr3L:11220773-11220842&strand=+&startTrPos=91&prologue=90&epilogue=90&spliceSites=dm&hideInserts&showCoords&rfc=start&footer=FBtr0302696
FBtr0303080	FBgn0261698	CG42732-RD	D. melanogaster	dm3	dmel_r5.57	chr2R:6211226-6211285	-	20	TGA-T	TGA	Preliminary	Double	15					EOG7CP8XV	AGAP007585		AGAP007585-RA	RT		Yes	Ancient	Unbiased	No	FBtr0290090	http://broadinstitute.org/compbio1/cav.php?alnset=dm3&interval=chr2R:6211181-6211285&strand=-&prologue=90&epilogue=90&spliceSites=dm&hideInserts&showCoords&rfc=start&footer=FBtr0303080	http://broadinstitute.org/compbio1/cav.php?alnset=AgamP3&interval=chr2L:47839470-47839529&strand=-&prologue=90&epilogue=90&spliceSites=AgamP&hideInserts&showCoords&rfc=start&footer=AGAP007585-RA
FBtr0303429	FBgn0261854	aPKC-RB	D. melanogaster	dm3	dmel_r5.57	chr2R:10833569-10833922+chr2R:10833982-10834020	-	131	TGA-C	TGA	Preliminary							EOG7389N2	AGAP011988		AGAP011988-RF	RT		Yes	Ancient	Unbiased	No	FBtr0110995	http://broadinstitute.org/compbio1/cav.php?alnset=dm3&interval=chr2R:10833569-10833922+chr2R:10833982-10834108+chr2R:10834684-10834685&strand=-&startTrPos=91&prologue=90&epilogue=90&spliceSites=dm&hideInserts&showCoords&rfc=start&footer=FBtr0303429	http://broadinstitute.org/compbio1/cav.php?alnset=AgamP3&interval=chr3L:35903071-35903190+chr3L:35905437-35905547+chr3L:35909678-35909695&strand=-&startTrPos=91&prologue=90&epilogue=90&spliceSites=AgamP&hideInserts&showCoords&rfc=start&footer=AGAP011988-RF
FBtr0303603	FBgn0261929	5-HT2B-RD	D. melanogaster	dm3	dmel_r5.57	chr3R:4452744-4452872	+	43	TAA-C	TAA,TAG	Preliminary							EOG735FD0	AGAP002229					No	Comparison	Unbiased		FBtr0081876	http://broadinstitute.org/compbio1/cav.php?alnset=dm3&interval=chr3R:4452744-4452872&strand=+&prologue=90&epilogue=90&spliceSites=dm&hideInserts&showCoords&rfc=start&footer=FBtr0303603
FBtr0303749	FBgn0261934	dikar-RC	D. melanogaster	dm3	dmel_r5.57	chr3L:6723454-6723570	-	39	TAG-C	TAG	Preliminary							EOG7JMSWH						No	Comparison	Unbiased		FBtr0076955	http://broadinstitute.org/compbio1/cav.php?alnset=dm3&interval=chr3L:6723454-6723570&strand=-&prologue=90&epilogue=90&spliceSites=dm&hideInserts&showCoords&rfc=start&footer=FBtr0303749
FBtr0304120	FBgn0262139	trh-RA	D. melanogaster	dm3	dmel_r5.57	chr3L:367390-367581	-	64	TAG-G	TAG	Preliminary							EOG7CS567	AGAP000056					No	Comparison	Unbiased		FBtr0072567	http://broadinstitute.org/compbio1/cav.php?alnset=dm3&interval=chr3L:367390-367581&strand=-&prologue=90&epilogue=90&spliceSites=dm&hideInserts&showCoords&rfc=start&footer=FBtr0304120
FBtr0305009	FBgn0262562	CG43102-RA	D. melanogaster	dm3	dmel_r5.57	chr3R:13595756-13595815	-	20	TGA-A	TGA	Preliminary							EOG7BPKJK	AGAP003854		AGAP003854-RA	Non-RT		No	Comparison	Unbiased		FBtr0083531	http://broadinstitute.org/compbio1/cav.php?alnset=dm3&interval=chr3R:13595756-13595815&strand=-&prologue=90&epilogue=90&spliceSites=dm&hideInserts&showCoords&rfc=start&footer=FBtr0305009	http://broadinstitute.org/compbio1/cav.php?alnset=AgamP3&interval=chr2R:44570603-44570635&strand=-&prologue=90&epilogue=90&spliceSites=AgamP&hideInserts&showCoords&rfc=start&footer=AGAP003854-RA
FBtr0305480	FBgn0023095	caps-RD	D. melanogaster	dm3	dmel_r5.57	chr3L:13271132-13271224	+	31	TGA-T	TGA	Preliminary							EOG75N6C5	AGAP011378					No	Comparison	Unbiased		FBtr0111005	http://broadinstitute.org/compbio1/cav.php?alnset=dm3&interval=chr3L:13271132-13271224&strand=+&prologue=90&epilogue=90&spliceSites=dm&hideInserts&showCoords&rfc=start&footer=FBtr0305480
FBtr0306199	FBgn0262869	Gfrl-RE	D. melanogaster	dm3	dmel_r5.57	chr3R:16207021-16207035	-	5	TGA-C	TGA	Preliminary							EOG7GFNN5	AGAP003479		AGAP003479-RA	RT		Yes	Ancient	Unbiased	No	FBtr0300110	http://broadinstitute.org/compbio1/cav.php?alnset=dm3&interval=chr3R:16207021-16207035&strand=-&prologue=90&epilogue=90&spliceSites=dm&hideInserts&showCoords&rfc=start&footer=FBtr0306199	http://broadinstitute.org/compbio1/cav.php?alnset=AgamP3&interval=chr2R:38407148-38407168&strand=+&prologue=90&epilogue=90&spliceSites=AgamP&hideInserts&showCoords&rfc=start&footer=AGAP003479-RA
FBtr0306744	FBgn0262975	cnc-RF	D. melanogaster	dm3	dmel_r5.57	chr3R:19013025-19013165	-	47	TGA-A	TGA	Preliminary							EOG7FZ9FB	AGAP005300		AGAP005300-RC	Ambiguous		No		Unbiased		FBtr0084392	http://broadinstitute.org/compbio1/cav.php?alnset=dm3&interval=chr3R:19013025-19013165&strand=-&prologue=90&epilogue=90&spliceSites=dm&hideInserts&showCoords&rfc=start&footer=FBtr0306744	http://broadinstitute.org/compbio1/cav.php?alnset=AgamP3&interval=chr2L:13816642-13816701&strand=-&prologue=90&epilogue=90&spliceSites=AgamP&hideInserts&showCoords&rfc=start&footer=AGAP005300-RC
FBtr0307040	FBgn0031698	Ncoa6-RC	D. melanogaster	dm3	dmel_r5.57	chr2L:5317210-5317812	-	201	TGA-C	TGA	Preliminary							EOG76MWRC	AGAP007771					No	Comparison	Unbiased		FBtr0079081	http://broadinstitute.org/compbio1/cav.php?alnset=dm3&interval=chr2L:5317210-5317874+chr2L:5317933-5317960&strand=-&startTrPos=91&prologue=90&epilogue=90&spliceSites=dm&hideInserts&showCoords&rfc=start&footer=FBtr0307040
FBtr0307207	FBgn0030613	Rab3-GEF-RC	D. melanogaster	dm3	dmel_r5.57	chrX:15006076-15006252	+	59	TGA-C	TGA	Preliminary							EOG7QVXJQ	AGAP000630		AGAP000630-RA	Non-RT		No	Comparison	Unbiased		FBtr0073993	http://broadinstitute.org/compbio1/cav.php?alnset=dm3&interval=chrX:15006076-15006252&strand=+&prologue=90&epilogue=90&spliceSites=dm&hideInserts&showCoords&rfc=start&footer=FBtr0307207	http://broadinstitute.org/compbio1/cav.php?alnset=AgamP3&interval=chrX:11335092-11335151&strand=-&prologue=90&epilogue=90&spliceSites=AgamP&hideInserts&showCoords&rfc=start&footer=AGAP000630-RA
FBtr0307301	FBgn0263108	BtbVII-RA	D. melanogaster	dm3	dmel_r5.57	chr3L:3153534-3153752	+	73	TAG-A	TAG	Preliminary							EOG7SJQN8	AGAP006453					No	Comparison	Unbiased		FBtr0073024	http://broadinstitute.org/compbio1/cav.php?alnset=dm3&interval=chr3L:3153534-3153752&strand=+&prologue=90&epilogue=90&spliceSites=dm&hideInserts&showCoords&rfc=start&footer=FBtr0307301
FBtr0307876	FBgn0263220	Hk-RD	D. melanogaster	dm3	dmel_r5.57	chrX:10133330-10133476	-	49	TGA-C	TGA	Preliminary							EOG7428JR	AGAP010067		AGAP010067-RA	RT		Yes	Ancient	Unbiased	No	FBtr0089804	http://broadinstitute.org/compbio1/cav.php?alnset=dm3&interval=chrX:10133330-10133476&strand=-&prologue=90&epilogue=90&spliceSites=dm&hideInserts&showCoords&rfc=start&footer=FBtr0307876	http://broadinstitute.org/compbio1/cav.php?alnset=AgamP3&interval=chr3R:48569145-48569279&strand=-&prologue=90&epilogue=90&spliceSites=AgamP&hideInserts&showCoords&rfc=start&footer=AGAP010067-RA
FBtr0308028	FBgn0083981	RunxA-RB	D. melanogaster	dm3	dmel_r5.57	chrX:20463153-20463188	-	12	TGA-G	TGA	Preliminary							EOG7Z9H3M	AGAP012451		AGAP012451-RA	Ambiguous		No		Unbiased		FBtr0110992	http://broadinstitute.org/compbio1/cav.php?alnset=dm3&interval=chrX:20463153-20463188&strand=-&prologue=90&epilogue=90&spliceSites=dm&hideInserts&showCoords&rfc=start&footer=FBtr0308028	http://broadinstitute.org/compbio1/cav.php?alnset=AgamP3&interval=chrUNKN:2642052-2642147&strand=-&prologue=90&epilogue=90&spliceSites=AgamP&hideInserts&showCoords&rfc=start&footer=AGAP012451-RA
FBtr0308342	FBgn0085434	NaCP60E-RG	D. melanogaster	dm3	dmel_r5.57	chr2R:20805668-20805823	+	52	TGA-C	TGA	Preliminary							EOG7FRJZD	AGAP007086					No	Comparison	Unbiased		FBtr0112670	http://broadinstitute.org/compbio1/cav.php?alnset=dm3&interval=chr2R:20805668-20805823&strand=+&prologue=90&epilogue=90&spliceSites=dm&hideInserts&showCoords&rfc=start&footer=FBtr0308342
FBtr0309867	FBgn0028875	nAChRalpha5-RH	D. melanogaster	dm3	dmel_r5.57	chr2L:14089261-14089347	+	29	TAG-C	TAG								EOG78T214	AGAP008588		AGAP008588-RA	RT		Yes	Ancient		Yes		http://broadinstitute.org/compbio1/cav.php?alnset=dm3&interval=chr2L:14089261-14089347&strand=+&prologue=90&epilogue=90&spliceSites=dm&hideInserts&showCoords&rfc=start&footer=FBtr0309867	http://broadinstitute.org/compbio1/cav.php?alnset=AgamP3&interval=chr3R:13330756-13330839&strand=-&prologue=90&epilogue=90&spliceSites=AgamP&hideInserts&showCoords&rfc=start&footer=AGAP008588-RA
FBtr0310335	FBgn0263706	CG43658-RC	D. melanogaster	dm3	dmel_r5.57	chrX:17351939-17352253	-	105	TAA-T	TAA	Preliminary						RNA Structure	EOG74Z3PG	AGAP013265		AGAP013265-RA	Non-RT		No	Comparison	Unbiased		FBtr0074434	http://broadinstitute.org/compbio1/cav.php?alnset=dm3&interval=chrX:17351939-17352253&strand=-&prologue=90&epilogue=90&spliceSites=dm&hideInserts&showCoords&rfc=start&footer=FBtr0310335	http://broadinstitute.org/compbio1/cav.php?alnset=AgamP3&interval=chrX:8705204-8705275&strand=-&prologue=90&epilogue=90&spliceSites=AgamP&hideInserts&showCoords&rfc=start&footer=AGAP013265-RA
FBtr0321304	FBgn0263846	CG43707-RD	D. melanogaster	dm3	dmel_r5.57	chr2L:3768192-3768269	+	26	TAA-C	TAA	Preliminary							EOG7NH1TC	AGAP008221		AGAP008221-RA	RT		Yes	Ancient	Unbiased	No	FBtr0077489	http://broadinstitute.org/compbio1/cav.php?alnset=dm3&interval=chr2L:3768040-3768077+chr2L:3768140-3768269&strand=+&startTrPos=91&prologue=90&epilogue=90&spliceSites=dm&hideInserts&showCoords&rfc=start&footer=FBtr0321304	http://broadinstitute.org/compbio1/cav.php?alnset=AgamP3&interval=chr3R:7043474-7043511+chr3R:7044223-7044307&strand=+&startTrPos=91&prologue=90&epilogue=90&spliceSites=AgamP&hideInserts&showCoords&rfc=start&footer=AGAP008221-RA
FBtr0329856	FBgn0263934	esn-RB	D. melanogaster	dm3	dmel_r5.57	chr2R:3014333-3014530	+	66	TGA-C	TGA	Preliminary							EOG7RRRQM	AGAP007648		AGAP007648-RA	Non-RT		No	Comparison	Unbiased		FBtr0089038	http://broadinstitute.org/compbio1/cav.php?alnset=dm3&interval=chr2R:3014333-3014530&strand=+&prologue=90&epilogue=90&spliceSites=dm&hideInserts&showCoords&rfc=start&footer=FBtr0329856	http://broadinstitute.org/compbio1/cav.php?alnset=AgamP3&interval=chr2L:48750264-48750395&strand=+&prologue=90&epilogue=90&spliceSites=AgamP&hideInserts&showCoords&rfc=start&footer=AGAP007648-RA
FBtr0329987	FBgn0032911	tadr-RC	D. melanogaster	dm3	dmel_r5.57	chr2L:21080753-21080854	+	34	TGA-C	TGA	Preliminary						RNA Structure	EOG7DG7VN	AGAP009531		AGAP009531-RA	Non-RT		No	Comparison	Unbiased		FBtr0081462	http://broadinstitute.org/compbio1/cav.php?alnset=dm3&interval=chr2L:21080753-21080854&strand=+&prologue=90&epilogue=90&spliceSites=dm&hideInserts&showCoords&rfc=start&footer=FBtr0329987	http://broadinstitute.org/compbio1/cav.php?alnset=AgamP3&interval=chr3R:35415683-35415700&strand=-&prologue=90&epilogue=90&spliceSites=AgamP&hideInserts&showCoords&rfc=start&footer=AGAP009531-RA
FBtr0330010	FBgn0263980	CG43729-RE	D. melanogaster	dm3	dmel_r5.57	chr2R:11354444-11356798	+	785	TGA-C	TGA	Preliminary	Double	19					EOG74NGZQ	AGAP005258					No	Comparison	Unbiased		FBtr0112517	http://broadinstitute.org/compbio1/cav.php?alnset=dm3&interval=chr2R:11354444-11356855&strand=+&prologue=90&epilogue=90&spliceSites=dm&hideInserts&showCoords&rfc=start&footer=FBtr0330010
FBtr0330012	FBgn0263980	CG43729-RI	D. melanogaster	dm3	dmel_r5.57	chr2R:11356799-11356855	+	19	TGA-T	TGA	Preliminary							EOG74NGZQ	AGAP005258					No	Comparison	Unbiased		FBtr0087325	http://broadinstitute.org/compbio1/cav.php?alnset=dm3&interval=chr2R:11356799-11356855&strand=+&prologue=90&epilogue=90&spliceSites=dm&hideInserts&showCoords&rfc=start&footer=FBtr0330012
FBtr0330059	FBgn0086680	vvl-RC	D. melanogaster	dm3	dmel_r5.57	chr3L:6786068-6786106	+	13	TAG-C	TAG	Preliminary	Double	16				RNA Structure	EOG764JK9	AGAP005878					No	Comparison	Unbiased		FBtr0300260	http://broadinstitute.org/compbio1/cav.php?alnset=dm3&interval=chr3L:6786068-6786154&strand=+&prologue=90&epilogue=90&spliceSites=dm&hideInserts&showCoords&rfc=start&footer=FBtr0330059
FBtr0330091	FBgn0036851	CG14082-RC	D. melanogaster	dm3	dmel_r5.57	chr3L:19100204-19100374	-	57	TGA-G	TGA	Preliminary							EOG73C5X3	AGAP011935		AGAP011935-RA	RT		Yes	Ancient	Unbiased	No	FBtr0075031	http://broadinstitute.org/compbio1/cav.php?alnset=dm3&interval=chr3L:19100204-19100374&strand=-&prologue=90&epilogue=90&spliceSites=dm&hideInserts&showCoords&rfc=start&footer=FBtr0330091	http://broadinstitute.org/compbio1/cav.php?alnset=AgamP3&interval=chr3L:35264366-35264497&strand=-&prologue=90&epilogue=90&spliceSites=AgamP&hideInserts&showCoords&rfc=start&footer=AGAP011935-RA
FBtr0330108	FBgn0039536	unc80-RC	D. melanogaster	dm3	dmel_r5.57	chr3R:23502618-23502653	+	12	TAA-C	TAA	Preliminary							EOG7X4270	AGAP001566		AGAP001566-RB	Non-RT		No	Comparison	Unbiased		FBtr0273246	http://broadinstitute.org/compbio1/cav.php?alnset=dm3&interval=chr3R:23502618-23502653&strand=+&prologue=90&epilogue=90&spliceSites=dm&hideInserts&showCoords&rfc=start&footer=FBtr0330108	http://broadinstitute.org/compbio1/cav.php?alnset=AgamP3&interval=chr2R:6307969-6308196&strand=-&prologue=90&epilogue=90&spliceSites=AgamP&hideInserts&showCoords&rfc=start&footer=AGAP001566-RB
FBtr0330205	FBgn0261444	CG3638-RG	D. melanogaster	dm3	dmel_r5.57	chrX:1112994-1113737	-	248	TAG-G	TAG	Preliminary						RNA Structure	EOG7VF85J	AGAP000860					No	Comparison	Unbiased		FBtr0070247	http://broadinstitute.org/compbio1/cav.php?alnset=dm3&interval=chrX:1112994-1113737&strand=-&prologue=90&epilogue=90&spliceSites=dm&hideInserts&showCoords&rfc=start&footer=FBtr0330205
FBtr0330241	FBgn0259145	CG42260-RD	D. melanogaster	dm3	dmel_r5.57	chr2R:18631317-18631376	-	20	TAA-C	TAA								EOG7X9SPZ	AGAP007008		AGAP007008-RA	RT		Yes	Ancient		Yes		http://broadinstitute.org/compbio1/cav.php?alnset=dm3&interval=chr2R:18631317-18631376&strand=-&prologue=90&epilogue=90&spliceSites=dm&hideInserts&showCoords&rfc=start&footer=FBtr0330241	http://broadinstitute.org/compbio1/cav.php?alnset=AgamP3&interval=chr2L:40792437-40792493&strand=-&prologue=90&epilogue=90&spliceSites=AgamP&hideInserts&showCoords&rfc=start&footer=AGAP007008-RA
FBtr0330271	FBgn0263995	cpo-RP	D. melanogaster	dm3	dmel_r5.57	chr3R:13839189-13839338	+	50	TGA-C	TGA	Preliminary							EOG79H4Q8	AGAP013145					No	Comparison	Unbiased		FBtr0300244	http://broadinstitute.org/compbio1/cav.php?alnset=dm3&interval=chr3R:13839189-13839338&strand=+&prologue=90&epilogue=90&spliceSites=dm&hideInserts&showCoords&rfc=start&footer=FBtr0330271
FBtr0330294	FBgn0039673	CG7568-RD	D. melanogaster	dm3	dmel_r5.57	chr3R:25424974-25425018	-	15	TGA-T	TGA	Preliminary							EOG7SFVD9	AGAP009574		AGAP009574-RA	RT		Yes	Ancient	Unbiased	No	FBtr0113306	http://broadinstitute.org/compbio1/cav.php?alnset=dm3&interval=chr3R:25424974-25425018&strand=-&prologue=90&epilogue=90&spliceSites=dm&hideInserts&showCoords&rfc=start&footer=FBtr0330294	http://broadinstitute.org/compbio1/cav.php?alnset=AgamP3&interval=chr3R:36380870-36380950&strand=-&prologue=90&epilogue=90&spliceSites=AgamP&hideInserts&showCoords&rfc=start&footer=AGAP009574-RA
FBtr0330303	FBgn0264324	spg-RD	D. melanogaster	dm3	dmel_r5.57	chr3R:24694786-24695340	+	185	TGA-G	TGA	Preliminary							EOG72VTNZ	AGAP004507		AGAP004507-RB	Non-RT		No	Comparison	Unbiased		FBtr0289997	http://broadinstitute.org/compbio1/cav.php?alnset=dm3&interval=chr3R:24694786-24695340&strand=+&prologue=90&epilogue=90&spliceSites=dm&hideInserts&showCoords&rfc=start&footer=FBtr0330303	http://broadinstitute.org/compbio1/cav.php?alnset=AgamP3&interval=chr2R:57163217-57163342&strand=-&prologue=90&epilogue=90&spliceSites=AgamP&hideInserts&showCoords&rfc=start&footer=AGAP004507-RB
FBtr0330312	FBgn0038603	PKD-RF	D. melanogaster	dm3	dmel_r5.57	chr3R:14129378-14129587	-	70	TGA-C	TGA								EOG706B6Z	AGAP000070		AGAP000070-RA	RT		No		Unbiased	Yes		http://broadinstitute.org/compbio1/cav.php?alnset=dm3&interval=chr3R:14129378-14129587&strand=-&prologue=90&epilogue=90&spliceSites=dm&hideInserts&showCoords&rfc=start&footer=FBtr0330312	http://broadinstitute.org/compbio1/cav.php?alnset=AgamP3&interval=chrX:1099833-1100126&strand=-&prologue=90&epilogue=90&spliceSites=AgamP&hideInserts&showCoords&rfc=start&footer=AGAP000070-RA
FBtr0330340	FBgn0264000	GluRIB-RA	D. melanogaster	dm3	dmel_r5.57	chr3L:9278482-9278511	+	10	TGA-C	TGA	Preliminary	Double	77					EOG7CP8XX	AGAP006026					No	Comparison	Unbiased		FBtr0076431	http://broadinstitute.org/compbio1/cav.php?alnset=dm3&interval=chr3L:9278482-9278742&strand=+&prologue=90&epilogue=90&spliceSites=dm&hideInserts&showCoords&rfc=start&footer=FBtr0330340
FBtr0330358	FBgn0264002	MsR2-RA	D. melanogaster	dm3	dmel_r5.57	chr3L:2300047-2300523	+	159	TAG-C	TAG	Preliminary							EOG70SJNX	AGAP005229		AGAP005229-RA	RT		No		Unbiased	No	FBtr0072885	http://broadinstitute.org/compbio1/cav.php?alnset=dm3&interval=chr3L:2300047-2300523&strand=+&prologue=90&epilogue=90&spliceSites=dm&hideInserts&showCoords&rfc=start&footer=FBtr0330358	http://broadinstitute.org/compbio1/cav.php?alnset=AgamP3&interval=chr2L:12549161-12549283&strand=-&prologue=90&epilogue=90&spliceSites=AgamP&hideInserts&showCoords&rfc=start&footer=AGAP005229-RA
FBtr0330414	FBgn0264006	dysc-RC	D. melanogaster	dm3	dmel_r5.57	chr3L:13865037-13865828	-	264	TAA-C	TAA	Preliminary							EOG79PW67	AGAP010778					No	Comparison	Unbiased		FBtr0290126	http://broadinstitute.org/compbio1/cav.php?alnset=dm3&interval=chr3L:13865037-13865828&strand=-&prologue=90&epilogue=90&spliceSites=dm&hideInserts&showCoords&rfc=start&footer=FBtr0330414
FBtr0330733	FBgn0264089	sli-RE	D. melanogaster	dm3	dmel_r5.57	chr2R:11758925-11760883	-	653	TGA-C	TGA								EOG79SRD4	AGAP002793		AGAP002793-RA	RT		Yes	Ancient	Unbiased	Yes		http://broadinstitute.org/compbio1/cav.php?alnset=dm3&interval=chr2R:11758925-11760970+chr2R:11761040-11761042&strand=-&startTrPos=91&prologue=90&epilogue=90&spliceSites=dm&hideInserts&showCoords&rfc=start&footer=FBtr0330733	http://broadinstitute.org/compbio1/cav.php?alnset=AgamP3&interval=chr2R:27628311-27628313+chr2R:27628406-27630781&strand=+&startTrPos=91&prologue=90&epilogue=90&spliceSites=AgamP&hideInserts&showCoords&rfc=start&footer=AGAP002793-RA
FBtr0331156	FBgn0264090	CG43759-RA	D. melanogaster	dm3	dmel_r5.57	chrX:18907382-18907432+chrX:18919648-18920091	+	165	TGA-T	TGA	Preliminary							EOG72RZFN						No	Comparison	Unbiased		FBtr0074650	http://broadinstitute.org/compbio1/cav.php?alnset=dm3&interval=chrX:18907382-18907432+chrX:18919648-18920091&strand=+&prologue=90&epilogue=90&spliceSites=dm&hideInserts&showCoords&rfc=start&footer=FBtr0331156
FBtr0331167	FBgn0259150	CG42265-RD	D. melanogaster	dm3	dmel_r5.57	chrX:5547491-5547550	-	20	TGA-G	TGA	Preliminary						RNA Structure	EOG7RVMZ8	AGAP000702					No	Comparison	Unbiased		FBtr0299597	http://broadinstitute.org/compbio1/cav.php?alnset=dm3&interval=chrX:5547491-5547550&strand=-&prologue=90&epilogue=90&spliceSites=dm&hideInserts&showCoords&rfc=start&footer=FBtr0331167
FBtr0331168	FBgn0259150	CG42265-RE	D. melanogaster	dm3	dmel_r5.57	chrX:5547551-5547913	-	121	TGA-G	TGA	Preliminary							EOG7RVMZ8	AGAP000702					No	Comparison	Unbiased		FBtr0299598	http://broadinstitute.org/compbio1/cav.php?alnset=dm3&interval=chrX:5547551-5547913&strand=-&prologue=90&epilogue=90&spliceSites=dm&hideInserts&showCoords&rfc=start&footer=FBtr0331168
FBtr0331247	FBgn0264270	Sxl-RW	D. melanogaster	dm3	dmel_r5.57	chrX:6972268-6973335	-	356	TAA-T	TAA	Preliminary							EOG70PPFJ	AGAP003899		AGAP003899-RB	Non-RT		No	Comparison	Unbiased		FBtr0100208	http://broadinstitute.org/compbio1/cav.php?alnset=dm3&interval=chrX:6972268-6973400+chrX:6978632-6978656&strand=-&startTrPos=91&prologue=90&epilogue=90&spliceSites=dm&hideInserts&showCoords&rfc=start&footer=FBtr0331247	http://broadinstitute.org/compbio1/cav.php?alnset=AgamP3&interval=chr2R:45711410-45711484&strand=-&prologue=90&epilogue=90&spliceSites=AgamP&hideInserts&showCoords&rfc=start&footer=AGAP003899-RB
FBtr0331515	FBgn0264307	orb2-RH	D. melanogaster	dm3	dmel_r5.57	chr3L:8935976-8935990	-	5	TAA-C	TAA								EOG7K71BK	AGAP002296		AGAP002296-RA	RT		Yes	Ancient		Yes		http://broadinstitute.org/compbio1/cav.php?alnset=dm3&interval=chr3L:8935976-8935990&strand=-&prologue=90&epilogue=90&spliceSites=dm&hideInserts&showCoords&rfc=start&footer=FBtr0331515	http://broadinstitute.org/compbio1/cav.php?alnset=AgamP3&interval=chr2R:18702388-18703200&strand=-&prologue=90&epilogue=90&spliceSites=AgamP&hideInserts&showCoords&rfc=start&footer=AGAP002296-RA
FBtr0331966	FBgn0050497	CG30497-RD	D. melanogaster	dm3	dmel_r5.57	chr2R:3627092-3627781	-	230	TGA-T	TGA								EOG7T22TW	AGAP005088		AGAP005088-RA	RT		Yes	Ancient		Yes		http://broadinstitute.org/compbio1/cav.php?alnset=dm3&interval=chr2R:3627092-3627781&strand=-&prologue=90&epilogue=90&spliceSites=dm&hideInserts&showCoords&rfc=start&footer=FBtr0331966	http://broadinstitute.org/compbio1/cav.php?alnset=AgamP3&interval=chr2L:9877087-9877629&strand=+&prologue=90&epilogue=90&spliceSites=AgamP&hideInserts&showCoords&rfc=start&footer=AGAP005088-RA
FBtr0332105	FBgn0052451	SPoCk-RG	D. melanogaster	dm3	dmel_r5.57	chr3L:22777588-22777632	+	15	TGA-C	TGA								EOG78M9J1	AGAP012115		AGAP012115-RA	RT		Yes	Ancient		Yes		http://broadinstitute.org/compbio1/cav.php?alnset=dm3&interval=chr3L:22777588-22777632&strand=+&prologue=90&epilogue=90&spliceSites=dm&hideInserts&showCoords&rfc=start&footer=FBtr0332105	http://broadinstitute.org/compbio1/cav.php?alnset=AgamP3&interval=chr3L:37774109-37774150&strand=-&prologue=90&epilogue=90&spliceSites=AgamP&hideInserts&showCoords&rfc=start&footer=AGAP012115-RA
FBtr0332196	FBgn0000413	da-RC	D. melanogaster	dm3	dmel_r5.57	chr2L:10392195-10392389	+	65	TAG-C	TAA,TAG								EOG7X6XGT	AGAP008814		AGAP008814-RA	RT		Yes	Ancient		Yes		http://broadinstitute.org/compbio1/cav.php?alnset=dm3&interval=chr2L:10392195-10392389&strand=+&prologue=90&epilogue=90&spliceSites=dm&hideInserts&showCoords&rfc=start&footer=FBtr0332196	http://broadinstitute.org/compbio1/cav.php?alnset=AgamP3&interval=chr3R:18283942-18283989+chr3R:18284251-18284325&strand=+&startTrPos=91&prologue=90&epilogue=90&spliceSites=AgamP&hideInserts&showCoords&rfc=start&footer=AGAP008814-RA
FBtr0332376	FBgn0086691	UK114-RB	D. melanogaster	dm3	dmel_r5.57	chr2L:15274245-15274268	-	8	TAG-C	TAG								EOG77TBNW	AGAP005327		AGAP005327-RA	RT		No			Yes		http://broadinstitute.org/compbio1/cav.php?alnset=dm3&interval=chr2L:15274245-15274268&strand=-&prologue=90&epilogue=90&spliceSites=dm&hideInserts&showCoords&rfc=start&footer=FBtr0332376	http://broadinstitute.org/compbio1/cav.php?alnset=AgamP3&interval=chr2L:14115470-14115487&strand=+&prologue=90&epilogue=90&spliceSites=AgamP&hideInserts&showCoords&rfc=start&footer=AGAP005327-RA
FBtr0332391	FBgn0263111	cac-RP	D. melanogaster	dm3	dmel_r5.57	chrX:11830066-11830077	-	4	TAG-C	TAG								EOG7VXMBW	AGAP002578		AGAP002578-RA	RT		Yes	Ancient		Yes		http://broadinstitute.org/compbio1/cav.php?alnset=dm3&interval=chrX:11830066-11830077&strand=-&prologue=90&epilogue=90&spliceSites=dm&hideInserts&showCoords&rfc=start&footer=FBtr0332391	http://broadinstitute.org/compbio1/cav.php?alnset=AgamP3&interval=chr2R:23163838-23163894&strand=-&prologue=90&epilogue=90&spliceSites=AgamP&hideInserts&showCoords&rfc=start&footer=AGAP002578-RA
FBtr0332841	FBgn0004373	fwd-RD	D. melanogaster	dm3	dmel_r5.57	chr3L:306335-306358	-	8	TGA-G	TGA								EOG7NKX29	AGAP007512		AGAP007512-RA	RT		Yes	Ancient	Unbiased	Yes		http://broadinstitute.org/compbio1/cav.php?alnset=dm3&interval=chr3L:306335-306358&strand=-&prologue=90&epilogue=90&spliceSites=dm&hideInserts&showCoords&rfc=start&footer=FBtr0332841	http://broadinstitute.org/compbio1/cav.php?alnset=AgamP3&interval=chr2L:47106986-47107009&strand=+&prologue=90&epilogue=90&spliceSites=AgamP&hideInserts&showCoords&rfc=start&footer=AGAP007512-RA
FBtr0333134	FBgn0035477	CG14982-RC	D. melanogaster	dm3	dmel_r5.57	chr3L:3946152-3946202	+	17	TGA-G	TGA								EOG7M6QR1	AGAP005440		AGAP005440-RA	RT		No		Unbiased	Yes		http://broadinstitute.org/compbio1/cav.php?alnset=dm3&interval=chr3L:3946152-3946202&strand=+&prologue=90&epilogue=90&spliceSites=dm&hideInserts&showCoords&rfc=start&footer=FBtr0333134	http://broadinstitute.org/compbio1/cav.php?alnset=AgamP3&interval=chr2L:15477310-15477390&strand=-&prologue=90&epilogue=90&spliceSites=AgamP&hideInserts&showCoords&rfc=start&footer=AGAP005440-RA
FBtr0333160	FBgn0085430	CG34401-RB	D. melanogaster	dm3	dmel_r5.57	chrX:18772155-18772958	+	268	TGA-C	TGA								EOG796HZK	AGAP000314		AGAP000314-RA	RT		Yes	Ancient		Yes		http://broadinstitute.org/compbio1/cav.php?alnset=dm3&interval=chrX:18772003-18772025+chrX:18772088-18772958&strand=+&startTrPos=91&prologue=90&epilogue=90&spliceSites=dm&hideInserts&showCoords&rfc=start&footer=FBtr0333160	http://broadinstitute.org/compbio1/cav.php?alnset=AgamP3&interval=chrX:5511709-5514097+chrX:5514160-5514188&strand=-&startTrPos=91&prologue=90&epilogue=90&spliceSites=AgamP&hideInserts&showCoords&rfc=start&footer=AGAP000314-RA
FBtr0333165	FBgn0265974	ttv-RC	D. melanogaster	dm3	dmel_r5.57	chr2R:10471732-10471767	+	12	TAG-C	TAG								EOG7SNKVJ	AGAP010388		AGAP010388-RA	RT		Yes	Ancient	Unbiased	Yes		http://broadinstitute.org/compbio1/cav.php?alnset=dm3&interval=chr2R:10471732-10471767&strand=+&prologue=90&epilogue=90&spliceSites=dm&hideInserts&showCoords&rfc=start&footer=FBtr0333165	http://broadinstitute.org/compbio1/cav.php?alnset=AgamP3&interval=chr3L:2456283-2456303&strand=-&prologue=90&epilogue=90&spliceSites=AgamP&hideInserts&showCoords&rfc=start&footer=AGAP010388-RA
FBtr0333223	FBgn0011817	nmo-RH	D. melanogaster	dm3	dmel_r5.57	chr3L:8043024-8043050	+	9	TGA-C	TGA								EOG7NSNJT	AGAP005898		AGAP005898-RA	RT		Yes	Ancient		Yes		http://broadinstitute.org/compbio1/cav.php?alnset=dm3&interval=chr3L:8040666-8040700+chr3L:8042969-8043050&strand=+&startTrPos=91&prologue=90&epilogue=90&spliceSites=dm&hideInserts&showCoords&rfc=start&footer=FBtr0333223	http://broadinstitute.org/compbio1/cav.php?alnset=AgamP3&interval=chr2L:23425942-23425976+chr2L:23429963-23430041&strand=+&startTrPos=91&prologue=90&epilogue=90&spliceSites=AgamP&hideInserts&showCoords&rfc=start&footer=AGAP005898-RA
FBtr0333831	FBgn0051122	CG31122-RC	D. melanogaster	dm3	dmel_r5.57	chr3R:14233187-14233603	-	139	TGA-C	TGA								EOG7DRVKS	AGAP000078		AGAP000078-RA	RT		No			Yes		http://broadinstitute.org/compbio1/cav.php?alnset=dm3&interval=chr3R:14233187-14233603&strand=-&prologue=90&epilogue=90&spliceSites=dm&hideInserts&showCoords&rfc=start&footer=FBtr0333831	http://broadinstitute.org/compbio1/cav.php?alnset=AgamP3&interval=chrX:1264682-1264726&strand=-&prologue=90&epilogue=90&spliceSites=AgamP&hideInserts&showCoords&rfc=start&footer=AGAP000078-RA
FBtr0334072	FBgn0035267	CG13921-RF	D. melanogaster	dm3	dmel_r5.57	chr3L:1751808-1751837	+	10	TGA-G	TGA								EOG71PCT0	AGAP005633		AGAP005633-RA	RT		Yes	Ancient		Yes		http://broadinstitute.org/compbio1/cav.php?alnset=dm3&interval=chr3L:1751808-1751837&strand=+&prologue=90&epilogue=90&spliceSites=dm&hideInserts&showCoords&rfc=start&footer=FBtr0334072	http://broadinstitute.org/compbio1/cav.php?alnset=AgamP3&interval=chr2L:18044209-18044226&strand=+&prologue=90&epilogue=90&spliceSites=AgamP&hideInserts&showCoords&rfc=start&footer=AGAP005633-RA
FBtr0335187	FBgn0264954	fd3F-RC	D. melanogaster	dm3	dmel_r5.57	chrX:3704543-3704602	+	20	TGA-C	TGA								EOG7C32J9	AGAP012976		AGAP012976-RA	RT		No		Unbiased	Yes		http://broadinstitute.org/compbio1/cav.php?alnset=dm3&interval=chrX:3704543-3704602&strand=+&prologue=90&epilogue=90&spliceSites=dm&hideInserts&showCoords&rfc=start&footer=FBtr0335187	http://broadinstitute.org/compbio1/cav.php?alnset=AgamP3&interval=chrX:9600985-9601194&strand=-&prologue=90&epilogue=90&spliceSites=AgamP&hideInserts&showCoords&rfc=start&footer=AGAP012976-RA
FBtr0335239	FBgn0085386	CG34357-RD	D. melanogaster	dm3	dmel_r5.57	chr3R:319114-319125	-	4	TAG-G	TAG								EOG7B67BW	AGAP002233		AGAP002233-RA	RT		Yes	Ancient	Unbiased	Yes		http://broadinstitute.org/compbio1/cav.php?alnset=dm3&interval=chr3R:319114-319125&strand=-&prologue=90&epilogue=90&spliceSites=dm&hideInserts&showCoords&rfc=start&footer=FBtr0335239	http://broadinstitute.org/compbio1/cav.php?alnset=AgamP3&interval=chr2R:17959130-17959162&strand=+&prologue=90&epilogue=90&spliceSites=AgamP&hideInserts&showCoords&rfc=start&footer=AGAP002233-RA
FBtr0336459	FBgn0051145	CG31145-RF	D. melanogaster	dm3	dmel_r5.57	chr3R:19432567-19432572	-	2	TAG-C	TAG								EOG7BCZV0	AGAP002913		AGAP002913-RA	RT		Yes	Ancient	Unbiased	Yes		http://broadinstitute.org/compbio1/cav.php?alnset=dm3&interval=chr3R:19432567-19432572&strand=-&prologue=90&epilogue=90&spliceSites=dm&hideInserts&showCoords&rfc=start&footer=FBtr0336459	http://broadinstitute.org/compbio1/cav.php?alnset=AgamP3&interval=chr2R:29228405-29228611&strand=-&prologue=90&epilogue=90&spliceSites=AgamP&hideInserts&showCoords&rfc=start&footer=AGAP002913-RA
FBtr0336922	FBgn0030151	CG1354-RE	D. melanogaster	dm3	dmel_r5.57	chrX:9675762-9675851	+	30	TGA-T	TGA								EOG735FDD	AGAP000672		AGAP000672-RA	RT		Yes	Ancient	Unbiased	Yes		http://broadinstitute.org/compbio1/cav.php?alnset=dm3&interval=chrX:9675762-9675851&strand=+&prologue=90&epilogue=90&spliceSites=dm&hideInserts&showCoords&rfc=start&footer=FBtr0336922	http://broadinstitute.org/compbio1/cav.php?alnset=AgamP3&interval=chrX:11856370-11856459&strand=-&prologue=90&epilogue=90&spliceSites=AgamP&hideInserts&showCoords&rfc=start&footer=AGAP000672-RA
FBtr0339815	FBgn0029939	CG9650-RJ	D. melanogaster	dm3	dmel_r5.57	chrX:7133936-7134058	+	41	TGA-C	TGA								EOG7FZ9FS	AGAP002610		AGAP002610-RA	RT		Yes	Ancient	Unbiased	Yes		http://broadinstitute.org/compbio1/cav.php?alnset=dm3&interval=chrX:7133936-7134058&strand=+&prologue=90&epilogue=90&spliceSites=dm&hideInserts&showCoords&rfc=start&footer=FBtr0339815	http://broadinstitute.org/compbio1/cav.php?alnset=AgamP3&interval=chr2R:24057081-24057143&strand=+&prologue=90&epilogue=90&spliceSites=AgamP&hideInserts&showCoords&rfc=start&footer=AGAP002610-RA
FBtr0339974	FBgn0259821	CG42402-RE	D. melanogaster	dm3	dmel_r5.57	chr3RHet:2446598-2446729	+	44	TGA-C	TGA								EOG7BKQB5	AGAP003572		AGAP003572-RA	RT		Yes	Ancient	Unbiased	Yes		http://broadinstitute.org/compbio1/cav.php?alnset=dm3&interval=chr3RHet:2446598-2446729&strand=+&prologue=90&epilogue=90&spliceSites=dm&hideInserts&showCoords&rfc=start&footer=FBtr0339974	http://broadinstitute.org/compbio1/cav.php?alnset=AgamP3&interval=chr2R:39982953-39983405&strand=+&prologue=90&epilogue=90&spliceSites=AgamP&hideInserts&showCoords&rfc=start&footer=AGAP003572-RA
FBtr0340041	FBgn0030701	CG16952-RE	D. melanogaster	dm3	dmel_r5.57	chrX:15769445-15769495	+	17	TAG-A	TAG								EOG7RZH62	AGAP002951		AGAP002951-RA	RT		Yes	Ancient	Unbiased	Yes		http://broadinstitute.org/compbio1/cav.php?alnset=dm3&interval=chrX:15769445-15769495&strand=+&prologue=90&epilogue=90&spliceSites=dm&hideInserts&showCoords&rfc=start&footer=FBtr0340041	http://broadinstitute.org/compbio1/cav.php?alnset=AgamP3&interval=chr2R:30068042-30068095&strand=-&prologue=90&epilogue=90&spliceSites=AgamP&hideInserts&showCoords&rfc=start&footer=AGAP002951-RA
FBtr0340208	FBgn0023524	CG3078-RB	D. melanogaster	dm3	dmel_r5.57	chrX:2149755-2149772	-	6	TGA-C	TGA								EOG7161MK	AGAP001337		AGAP001337-RA	RT		Yes	Ancient	Unbiased	Yes		http://broadinstitute.org/compbio1/cav.php?alnset=dm3&interval=chrX:2149755-2149772&strand=-&prologue=90&epilogue=90&spliceSites=dm&hideInserts&showCoords&rfc=start&footer=FBtr0340208	http://broadinstitute.org/compbio1/cav.php?alnset=AgamP3&interval=chr2R:3311393-3311443&strand=+&prologue=90&epilogue=90&spliceSites=AgamP&hideInserts&showCoords&rfc=start&footer=AGAP001337-RA
FBtr0340341	FBgn0026206	mei-P26-RE	D. melanogaster	dm3	dmel_r5.57	chrX:9064849-9065211	+	121	TGA-T	TGA								EOG7WQK8D	AGAP002344		AGAP002344-RA	RT		No		Unbiased	Yes		http://broadinstitute.org/compbio1/cav.php?alnset=dm3&interval=chrX:9064849-9065211&strand=+&prologue=90&epilogue=90&spliceSites=dm&hideInserts&showCoords&rfc=start&footer=FBtr0340341	http://broadinstitute.org/compbio1/cav.php?alnset=AgamP3&interval=chr2R:20488300-20488338&strand=-&prologue=90&epilogue=90&spliceSites=AgamP&hideInserts&showCoords&rfc=start&footer=AGAP002344-RA
FBtr0342800	FBgn0015524	otp-RK	D. melanogaster	dm3	dmel_r5.57	chr2R:16771955-16771996	-	14	TGA-A	TGA								EOG74RC7H	AGAP005099		AGAP005099-RA	RT		Yes	Ancient	Unbiased	Yes		http://broadinstitute.org/compbio1/cav.php?alnset=dm3&interval=chr2R:16771955-16771996&strand=-&prologue=90&epilogue=90&spliceSites=dm&hideInserts&showCoords&rfc=start&footer=FBtr0342800	http://broadinstitute.org/compbio1/cav.php?alnset=AgamP3&interval=chr2L:10113494-10113511&strand=+&prologue=90&epilogue=90&spliceSites=AgamP&hideInserts&showCoords&rfc=start&footer=AGAP005099-RA
FBtr0342895	FBgn0010415	Sdc-RK	D. melanogaster	dm3	dmel_r5.57	chr2R:17282041-17282067	-	9	TGA-G	TGA								EOG7SC067	AGAP007657		AGAP007657-RA	RT		Yes	Ancient		Yes		http://broadinstitute.org/compbio1/cav.php?alnset=dm3&interval=chr2R:17282041-17282067&strand=-&prologue=90&epilogue=90&spliceSites=dm&hideInserts&showCoords&rfc=start&footer=FBtr0342895	http://broadinstitute.org/compbio1/cav.php?alnset=AgamP3&interval=chr2L:48814615-48814650&strand=+&prologue=90&epilogue=90&spliceSites=AgamP&hideInserts&showCoords&rfc=start&footer=AGAP007657-RA
FBtr0343043	FBgn0003204	ras-RE	D. melanogaster	dm3	dmel_r5.57	chrX:10642237-10642395	+	53	TAA-C	TAA								EOG79PW5G	AGAP011133		AGAP011133-RA	RT		Yes	Ancient		Yes		http://broadinstitute.org/compbio1/cav.php?alnset=dm3&interval=chrX:10642237-10642395&strand=+&prologue=90&epilogue=90&spliceSites=dm&hideInserts&showCoords&rfc=start&footer=FBtr0343043	http://broadinstitute.org/compbio1/cav.php?alnset=AgamP3&interval=chr3L:17694780-17694812&strand=+&prologue=90&epilogue=90&spliceSites=AgamP&hideInserts&showCoords&rfc=start&footer=AGAP011133-RA
FBtr0343361	FBgn0040344	CG3711-RE	D. melanogaster	dm3	dmel_r5.57	chrX:818178-818246	-	23	TGA-A	TGA	Preliminary							EOG7KMH8V	AGAP004292		AGAP004292-RA	Ambiguous		No		Unbiased		FBtr0070191	http://broadinstitute.org/compbio1/cav.php?alnset=dm3&interval=chrX:818178-818246&strand=-&prologue=90&epilogue=90&spliceSites=dm&hideInserts&showCoords&rfc=start&footer=FBtr0343361	http://broadinstitute.org/compbio1/cav.php?alnset=AgamP3&interval=chr2R:54134742-54134750&strand=-&prologue=90&epilogue=90&spliceSites=AgamP&hideInserts&showCoords&rfc=start&footer=AGAP004292-RA
FBtr0343525	FBgn0027287	Gmap-RC	D. melanogaster	dm3	dmel_r5.57	chrX:15404435-15404443	+	3	TGA-T	TGA								EOG74BW85	AGAP003457		AGAP003457-RA	RT		Yes	Ancient		Yes		http://broadinstitute.org/compbio1/cav.php?alnset=dm3&interval=chrX:15404435-15404443&strand=+&prologue=90&epilogue=90&spliceSites=dm&hideInserts&showCoords&rfc=start&footer=FBtr0343525	http://broadinstitute.org/compbio1/cav.php?alnset=AgamP3&interval=chr2R:37886773-37886802&strand=-&prologue=90&epilogue=90&spliceSites=AgamP&hideInserts&showCoords&rfc=start&footer=AGAP003457-RA
FBtr0343552	FBgn0266100	CG44837-RB	D. melanogaster	dm3	dmel_r5.57	chr3L:11844611-11844805	-	65	TGA-C	TGA	Preliminary							EOG7GV4M3						No	Comparison	Unbiased		FBtr0112716	http://broadinstitute.org/compbio1/cav.php?alnset=dm3&interval=chr3L:11844611-11844805&strand=-&prologue=90&epilogue=90&spliceSites=dm&hideInserts&showCoords&rfc=start&footer=FBtr0343552
FBtr0343801	FBgn0264908	pHCl-RR	D. melanogaster	dm3	dmel_r5.57	chr3L:15844846-15844851	-	2	TAA-A	TAA								EOG7JHXNH	AGAP005599		AGAP005599-RA	RT		Yes	Ancient	Unbiased	Yes		http://broadinstitute.org/compbio1/cav.php?alnset=dm3&interval=chr3L:15844846-15844851&strand=-&prologue=90&epilogue=90&spliceSites=dm&hideInserts&showCoords&rfc=start&footer=FBtr0343801	http://broadinstitute.org/compbio1/cav.php?alnset=AgamP3&interval=chr2L:17739676-17739729&strand=+&prologue=90&epilogue=90&spliceSites=AgamP&hideInserts&showCoords&rfc=start&footer=AGAP005599-RA
FBtr0344096	FBgn0266354	CG45002-RJ	D. melanogaster	dm3	dmel_r5.57	chrX:16866729-16867067	-	113	TAA-T	TAA	Preliminary							EOG786TK8						No	Comparison	Unbiased		FBtr0299585	http://broadinstitute.org/compbio1/cav.php?alnset=dm3&interval=chrX:16866729-16867067&strand=-&prologue=90&epilogue=90&spliceSites=dm&hideInserts&showCoords&rfc=start&footer=FBtr0344096
FBtr0344146	FBgn0261509	haf-RF	D. melanogaster	dm3	dmel_r5.57	chr2L:1606520-1606540	+	7	TGA-G	TGA								EOG7ND5KH	AGAP007846		AGAP007846-RA	RT		Yes	Ancient		Yes		http://broadinstitute.org/compbio1/cav.php?alnset=dm3&interval=chr2L:1606520-1606540&strand=+&prologue=90&epilogue=90&spliceSites=dm&hideInserts&showCoords&rfc=start&footer=FBtr0344146	http://broadinstitute.org/compbio1/cav.php?alnset=AgamP3&interval=chr3R:1865808-1866227&strand=-&prologue=90&epilogue=90&spliceSites=AgamP&hideInserts&showCoords&rfc=start&footer=AGAP007846-RA
FBtr0344176	FBgn0266377	Pde8-RC	D. melanogaster	dm3	dmel_r5.57	chr2R:19566213-19566317	+	35	TAG-C	TAG	Preliminary							EOG70WDWF	AGAP007163		AGAP007163-RB	Non-RT		No	Comparison	Unbiased		FBtr0072074	http://broadinstitute.org/compbio1/cav.php?alnset=dm3&interval=chr2R:19566213-19566317&strand=+&prologue=90&epilogue=90&spliceSites=dm&hideInserts&showCoords&rfc=start&footer=FBtr0344176	http://broadinstitute.org/compbio1/cav.php?alnset=AgamP3&interval=chr2L:43619545-43619547&strand=-&prologue=90&epilogue=90&spliceSites=AgamP&hideInserts&showCoords&rfc=start&footer=AGAP007163-RB
FBtr0344622	FBgn0053096	CG33096-RG	D. melanogaster	dm3	dmel_r5.57	chr3R:20925002-20925182+chr3R:20925664-20925719	+	79	TGA-C	TGA								EOG75BKP4	AGAP013018		AGAP013018-RA	RT		Yes	Ancient	Unbiased	Yes		http://broadinstitute.org/compbio1/cav.php?alnset=dm3&interval=chr3R:20924624-20924629+chr3R:20924918-20925182+chr3R:20925664-20925719&strand=+&startTrPos=91&prologue=90&epilogue=90&spliceSites=dm&hideInserts&showCoords&rfc=start&footer=FBtr0344622	http://broadinstitute.org/compbio1/cav.php?alnset=AgamP3&interval=chr2R:21595989-21598709+chr2R:21598787-21598792&strand=-&startTrPos=91&prologue=90&epilogue=90&spliceSites=AgamP&hideInserts&showCoords&rfc=start&footer=AGAP013018-RA
FBtr0345072	FBgn0263257	Cngl-RJ	D. melanogaster	dm3	dmel_r5.57	chrX:15283645-15283653	-	3	TGA-G	TGA								EOG7R2P1P	AGAP003349		AGAP003349-RB	RT		Yes	Ancient		Yes		http://broadinstitute.org/compbio1/cav.php?alnset=dm3&interval=chrX:15283645-15283653&strand=-&prologue=90&epilogue=90&spliceSites=dm&hideInserts&showCoords&rfc=start&footer=FBtr0345072	http://broadinstitute.org/compbio1/cav.php?alnset=AgamP3&interval=chr2R:36361975-36362133&strand=-&prologue=90&epilogue=90&spliceSites=AgamP&hideInserts&showCoords&rfc=start&footer=AGAP003349-RB
FBtr0345369	FBgn0000017	Abl-RJ	D. melanogaster	dm3	dmel_r5.57	chr3L:16615790-16615873	-	28	TAA-A	TAA								EOG7V1S6H	AGAP004989		AGAP004989-RA	RT		Yes	Ancient		Yes		http://broadinstitute.org/compbio1/cav.php?alnset=dm3&interval=chr3L:16615790-16615873&strand=-&prologue=90&epilogue=90&spliceSites=dm&hideInserts&showCoords&rfc=start&footer=FBtr0345369	http://broadinstitute.org/compbio1/cav.php?alnset=AgamP3&interval=chr2L:7555596-7555634&strand=-&prologue=90&epilogue=90&spliceSites=AgamP&hideInserts&showCoords&rfc=start&footer=AGAP004989-RA
FBtr0345432	FBgn0264443	CG43861-RD	D. melanogaster	dm3	dmel_r5.57	chr2L:19969743-19970036	-	98	TGA-C	TGA								EOG7NSNK6	AGAP008826		AGAP008826-RA	RT		Yes	Ancient	Unbiased	Yes		http://broadinstitute.org/compbio1/cav.php?alnset=dm3&interval=chr2L:19969743-19970036&strand=-&prologue=90&epilogue=90&spliceSites=dm&hideInserts&showCoords&rfc=start&footer=FBtr0345432	http://broadinstitute.org/compbio1/cav.php?alnset=AgamP3&interval=chr3R:18934239-18934280&strand=-&prologue=90&epilogue=90&spliceSites=AgamP&hideInserts&showCoords&rfc=start&footer=AGAP008826-RA
FBtr0346633	FBgn0045063	fdl-RF	D. melanogaster	dm3	dmel_r5.57	chr2R:8375933-8375944	-	4	TGA-T	TGA								EOG75R2M5	AGAP007080		AGAP007080-RA	RT		Yes	Ancient	Unbiased	Yes		http://broadinstitute.org/compbio1/cav.php?alnset=dm3&interval=chr2R:8375933-8375944&strand=-&prologue=90&epilogue=90&spliceSites=dm&hideInserts&showCoords&rfc=start&footer=FBtr0346633	http://broadinstitute.org/compbio1/cav.php?alnset=AgamP3&interval=chr2L:42229998-42230021&strand=-&prologue=90&epilogue=90&spliceSites=AgamP&hideInserts&showCoords&rfc=start&footer=AGAP007080-RA
